# Supplementary material for: Occurrence of simple sequence repeats in cDNA sequences of safflower (Carthamus tinctorius) reveals the importance of SSR-containing genes for cell biology and dynamic response to environmental cues
Source: Front Plant Sci. 2022 Nov 17;13:991107. doi: 10.3389/fpls.2022.991107 (PMC9714374; doi:10.3389/fpls.2022.991107)
Supplement: Supplementary file 2 [file DataSheet_1.xlsx]

## Sheet: Sheet1
Supplemental Table S1. SSR primers designed based on cDNA sequences of cultivated safflower (C. tinctorius).
SSR marker	chr	position(bp)	Motif Type	Motif	Forward primer (5 -3)	Reverse primer (5 -3)	Expected band size (bp)	cDNA accession
SM1.1	1	4338435-4338592	Trinucleotide	CAC	AGACGTTAACATGGCGGTCCAC	ATAGAATAGGAATCCGGTGATGCTG	158	EL382660.1
SM1.2	1	15989081-15989258	Trinucleotide	GTG	GATCGTGTCGATCTCGTGCTCT	TTCATTCTCATTTTCATTCTCC	178	EL394029.1
SM1.3	1	77707493-77707841	Trinucleotide	TTC	TCTAATCACAATCACCACCAC	AGCTAAGCCAAACACCATAAC	349	EL397900.1
SM2.1	2	23632662-23632841	Pentanucleotide	TC	AGCCTATTTCATTCTTTCTCTAG	TCACTTTGTAGCTCAACATTCC	180	EL379436.1
SM2.2	2	86407216-86407488	Dinucleotide	TC	ACCTCCATAGCCATCCATC	GCTTATGTAGTATAGATCACCA	272	EL398283.1
SM3.1	3	21382012-21382248	Trinucleotide	ATC	TGATGTCGGAAGCTAATATCATC	GATGGTAACGGATCTGGCTA	237	EL398403.1
SM3.2	3	96355290-96355444	Dinucleotide	AG	TGTGTATTCTCATCTGCCTCATCG	AGCTATTAGGCATCACTGGTAC	165	EL385094.1
SM4.1	4	18683003-18683142	Trinucleotide	GAG	CTAGTTTAGATCATGTTGGAG	ATCATCATCTGGAGGAATATCTC	140	EL394388.1
SM4.2	4	76621597-76621768	Dinucleotide	TG	ATCGCGCAAACGAATAATCGGA	TCCTCCTAACCGCCACAAACGATC	172	EL385129.1
SM5.1	5	272811-272985	Tetranucleotide	TTTC	ATCATTCATCCTTTCCTTCTCC	TCCTATATGTATATGTAGTAGTTG	175	EL377075.1
SM5.2	5	11518225-11518507	Trinucleotide	ATC	TATTCTGAGATACTCATAGCTCTG	ACTCTCATGATTTATACACTACTAC	283	EL410330.1
SM5.3	5	18230940-1823132	Trinucleotide	GAG	CTAGGGTTAGGGTTTCTCTCG	ACACCGACGTTTCCGTCTC	383	EL405319.1
SM5.4	5	25969134-25969286	Trinucleotide	AAT	ACATGCACACATACTACTAGTGT	TCAACCGATCTTCGTTCTGAGG	153	EL410627.1
SM6.1	6	11655546-11655751	Trinucleotide	CAC	GAGGCAGTAGTGGTGGCAGTCTC	AGGTTGGTGGTGGAGATCGTCATC	206	EL375959.1
SM6.2	6	78270295-78270680	Dinucleotide	AG	GGTAAACAGGAAAGGAATCTGG	AGACTCAACAAGGAACAAAATGG	384	EL373930.1
SM7.1	7	6551427-6551676	Dinucleotide	TC	GTTCTTCTATACACTGGGGTC	TACTCTCAGCATCTCTATCTC	250	EL403561.1
SM7.2	7	53513842-53514066	Tetranucleotide	AAT	TCAGAAGGTGGAGAGGCTGGAGA	CTAAGAGAGAGAGTGGCATGCAG	225	EL404142.1
SM7.3	7	68651615-68651914	Trinucleotide	TTC	CCACTCCGTGAGTCTCGCGAGCA	CAGATCTAATCAAATGTGATAATC	300	EL386535.1
SM8.1	8	391088-391469	Dinucleotide	TC	TTAGACTGCGATTTGATCCTC	TATACTTGAGATTTGCAGTACTG	382	EL382364.1
SM8.2	8	5101599-5101799	Trinucleotide	GAT	AGATGGTTATACATGTTATGGATGG	AGATTGCCCATAGTGCAGA	201	EL411704.1
SM8.3	8	17020550-17020852	Hexanucleotide	AAAAGG	TGCAGCAATCAATGGAGCAGC	AGCATCCTCAAAATATGCCTCTG	381	EL388255.1
SM8.4	8	44326832-44327025	Trinucleotide	AAT	CAAGGAGGAGAGAGATCTAGAG	TGGCTCTCAACTTCTTCACT	194	EL406444.1
SM8.5	8	5101625-5101837	Trinucleotide	GAT	GTGATTATGGAGGCTGACTTCGAGC	ACAGTATCTCATCCAGAACATAGCA	213	EL411704.1
SM9.1	9	31055104-31055542	Dinucleotide	AG	ACAAGCATCCAACAAGAACACACC	GGAATCGAAGAACTAACTCATAGC	439	EL401657.1
SM9.2	9	5247721-5247888	Dinucleotide	TG	TTCCATCGATCTGATTTGATC	AGTTTGGAGTATGTATTCCACC	168	EL408902.1
SM9.3	9	85837468-85837623	Trinucleotide	TTC	ATCAAGATCATCATCACCATC	TGTGTGTAAGTAAGTAAGTAATATG	156	EL393721.1
SM10.1	10	2416063-2416207	Tetranucleotide	AATG	ACGCCATCGACGGATGATG	CAAGTTGCATACTTGTATCAC	145	EL399038.1
SM10.2	10	13762489-13762694	Trinucleotide	CAC	CTCCACCGAATCAATCCACAACG	CAATCTCCACATGATCGTCG	206	EL384102.1
SM10.3	10	22169460-22169801	Trinucleotide	ATC	CGGGAATTGATTGGGATCA	TGTTGGAGGTGACATTTGGTG	342	EL411445.1
SM10.4	10	75366897-75367089	Dinucleotide	AG	TCATTTCTTCTCACTATCAGAG	GTAAAGACCAATCAGCACTTCCT	190	EL405373.1
SM10.5	10	83262203-83262357	Dinucleotide	AG	AGCTCTTCACGCACCTCACATG	CGTGTTTTTGGTTTGATTTCAC	155	EL404124.1
SM11.1	11	57254490-57254662	Dinucleotide	TC	AATGACACCACCATACCAC	TGATTTCATCATTTCATGTAAGC	173	EL389761.1
SM11.2	11	72831601-72831837	Dinucleotide	TG	TGCGTAGGATAAGCAGAGTGAC	CTACTCTCATCCTGCTTCTGC	237	EL373126.1
SM12.1		16897071-16897477	Dinucleotide	TC	TGATGTACCTTGCTTTCTCTCC	CTGTTTGTTGAGTTTGATCTTCTC	407	EL384990.1
SM12.2	12	42224619-42224930	Trinucleotide	TTC	TCACTCTCCATGATGCCTCT	CCAAGGCGCAAAGGTCTCCAGCGA	312	EL411999.1
SM12.3	12	68077824-68077986	Dinucleotide	AG	GATTCAAATCCAACTCCCATGAG	CCTGATACACACAATGCTGAAAC	163	EL406961.1
SM12.4	12	77695225-77695469	Trinucleotide	TTC	ACCAGCATAGTCATAATCCCT	CTGCTGCTAATGCTACGATTAGGT	245	EL403765.1
SM12.5	12	80504758-80504998	Trinucleotide	AAC	AGAAGAGGAGAACGACCACC	GATAAACGTCTGGCCGACC	241	EL372999.1
