# Supplementary material for: Occurrence of simple sequence repeats in cDNA sequences of safflower (Carthamus tinctorius) reveals the importance of SSR-containing genes for cell biology and dynamic response to environmental cues
Source: Front Plant Sci. 2022 Nov 17;13:991107. doi: 10.3389/fpls.2022.991107 (PMC9714374; doi:10.3389/fpls.2022.991107)
Supplement: Supplementary file 3 [file DataSheet_2.xlsx]

## Sheet: Sheet1
Supplemental Table S2. SSR motif types and their repeat numbers found in safflower cDNA sequences.
						Position in cDNA accession
#	SSR motif type	Motif	No. of Repeats in cDNA sequence	SSR width	cDNA accession	start	end
1	Mononucleotide	T	20	20	EL409211.1	661	680
2	Mononucleotide	T	22	22	EL390125.1	85	106
3	Mononucleotide	T	22	22	EL388551.1	87	108
4	Mononucleotide	T	22	22	EL387027.1	188	209
5	Mononucleotide	T	21	21	EL384248.1	271	291
6	Mononucleotide	T	23	23	EL383325.1	704	726
7	Mononucleotide	T	21	21	EL381116.1	317	337
8	Dinucleotide	AC	18	36	EL412337.1	780	815
9	Dinucleotide	AC	14	28	EL412272.1	24	51
10	Dinucleotide	AC	10	20	EL412220.1	157	176
11	Dinucleotide	AC	10	20	EL409563.1	39	58
12	Dinucleotide	AC	10	20	EL409143.1	156	175
13	Dinucleotide	AC	14	28	EL409092.1	572	599
14	Dinucleotide	AC	22	44	EL407305.1	1	44
15	Dinucleotide	AC	10	20	EL407205.1	156	175
16	Dinucleotide	AC	21	42	EL406175.1	1	42
17	Dinucleotide	AC	10	20	EL406057.1	8	27
18	Dinucleotide	AC	17	34	EL405547.1	5	38
19	Dinucleotide	AC	10	20	EL404121.1	12	31
20	Dinucleotide	AC	11	22	EL403921.1	1	22
21	Dinucleotide	AC	11	22	EL401200.1	13	34
22	Dinucleotide	AC	10	20	EL400996.1	160	179
23	Dinucleotide	AC	13	26	EL400287.1	14	39
24	Dinucleotide	AC	11	22	EL398215.1	37	58
25	Dinucleotide	AC	10	20	EL397135.1	13	32
26	Dinucleotide	AC	16	32	EL396644.1	81	112
27	Dinucleotide	AC	11	22	EL396506.1	178	199
28	Dinucleotide	AC	13	26	EL396335.1	74	99
29	Dinucleotide	AC	11	22	EL396237.1	44	65
30	Dinucleotide	AC	13	26	EL395715.1	1	26
31	Dinucleotide	AC	10	20	EL395667.1	45	64
32	Dinucleotide	AC	12	24	EL393982.1	78	101
33	Dinucleotide	AC	10	20	EL393600.1	59	78
34	Dinucleotide	AC	11	22	EL393404.1	27	48
35	Dinucleotide	AC	11	22	EL392933.1	36	57
36	Dinucleotide	AC	16	32	EL392430.1	27	58
37	Dinucleotide	AC	10	20	EL392057.1	48	67
38	Dinucleotide	AC	13	26	EL391628.1	1	26
39	Dinucleotide	AC	12	24	EL391314.1	69	92
40	Dinucleotide	AC	13	26	EL391011.1	1	26
41	Dinucleotide	AC	10	20	EL390759.1	41	60
42	Dinucleotide	AC	12	24	EL390720.1	560	583
43	Dinucleotide	AC	10	20	EL390549.1	39	58
44	Dinucleotide	AC	10	20	EL390502.1	117	136
45	Dinucleotide	AC	13	26	EL390331.1	12	37
46	Dinucleotide	AC	10	20	EL389616.1	43	62
47	Dinucleotide	AC	14	28	EL389469.1	21	48
48	Dinucleotide	AC	13	26	EL388626.1	1	26
49	Dinucleotide	AC	13	26	EL387717.1	133	158
50	Dinucleotide	AC	10	20	EL386333.1	79	98
51	Dinucleotide	AC	17	34	EL386069.1	27	60
52	Dinucleotide	AC	13	26	EL385869.1	1	26
53	Dinucleotide	AC	10	20	EL385868.1	21	40
54	Dinucleotide	AC	10	20	EL385800.1	27	46
55	Dinucleotide	AC	11	22	EL383826.1	16	37
56	Dinucleotide	AC	13	26	EL382880.1	36	61
57	Dinucleotide	AC	13	26	EL382551.1	13	38
58	Dinucleotide	AC	10	20	EL381726.1	39	58
59	Dinucleotide	AC	10	20	EL381697.1	49	68
60	Dinucleotide	AC	17	34	EL380985.1	92	125
61	Dinucleotide	AC	11	22	EL380543.1	4	25
62	Dinucleotide	AC	10	20	EL380345.1	70	89
63	Dinucleotide	AC	11	22	EL379967.1	17	38
64	Dinucleotide	AC	11	22	EL379564.1	58	79
65	Dinucleotide	AC	11	22	EL379285.1	8	29
66	Dinucleotide	AC	13	26	EL378519.1	3	28
67	Dinucleotide	AC	11	22	EL377565.1	5	26
68	Dinucleotide	AC	10	20	EL376310.1	17	36
69	Dinucleotide	AC	11	22	EL374903.1	12	33
70	Dinucleotide	AC	14	28	EL374561.1	59	86
71	Dinucleotide	AC	10	20	EL374387.1	26	45
72	Dinucleotide	AC	10	20	EL374150.1	92	111
73	Dinucleotide	AC	18	36	EL372780.1	6	41
74	Dinucleotide	AG	12	24	EL412015.1	26	49
75	Dinucleotide	AG	11	22	EL411092.1	23	44
76	Dinucleotide	AG	13	26	EL410991.1	22	47
77	Dinucleotide	AG	13	26	EL410471.1	18	43
78	Dinucleotide	AG	11	22	EL409080.1	36	57
79	Dinucleotide	AG	17	34	EL408206.1	80	113
80	Dinucleotide	AG	11	22	EL407644.1	119	140
81	Dinucleotide	AG	12	24	EL407344.1	30	53
82	Dinucleotide	AG	14	28	EL406961.1	69	96
83	Dinucleotide	AG	12	24	EL406297.1	33	56
84	Dinucleotide	AG	10	20	EL406171.1	51	70
85	Dinucleotide	AG	13	26	EL405373.1	35	60
86	Dinucleotide	AG	24	48	EL404124.1	41	88
87	Dinucleotide	AG	10	20	EL404061.1	22	41
88	Dinucleotide	AG	11	22	EL404030.1	17	38
89	Dinucleotide	AG	14	28	EL402949.1	20	47
90	Dinucleotide	AG	10	20	EL402057.1	688	707
91	Dinucleotide	AG	13	26	EL402037.1	53	78
92	Dinucleotide	AG	18	36	EL401657.1	53	88
93	Dinucleotide	AG	11	22	EL401200.1	151	172
94	Dinucleotide	AG	11	22	EL400987.1	25	46
95	Dinucleotide	AG	10	20	EL400936.1	80	99
96	Dinucleotide	AG	20	40	EL399962.1	20	59
97	Dinucleotide	AG	13	26	EL399922.1	12	37
98	Dinucleotide	AG	20	40	EL399497.1	166	205
99	Dinucleotide	AG	11	22	EL399284.1	29	50
100	Dinucleotide	AG	10	20	EL398890.1	89	108
101	Dinucleotide	AG	10	20	EL398873.1	11	30
102	Dinucleotide	AG	14	28	EL398765.1	17	44
103	Dinucleotide	AG	11	22	EL397931.1	74	95
104	Dinucleotide	AG	11	22	EL397668.1	16	37
105	Dinucleotide	AG	10	20	EL396260.1	12	31
106	Dinucleotide	AG	17	34	EL395089.1	520	553
107	Dinucleotide	AG	11	22	EL394260.1	70	91
108	Dinucleotide	AG	10	20	EL394055.1	40	59
109	Dinucleotide	AG	24	48	EL392640.1	2	49
110	Dinucleotide	AG	13	26	EL392277.1	10	35
111	Dinucleotide	AG	13	26	EL392079.1	124	149
112	Dinucleotide	AG	10	20	EL391648.1	94	113
113	Dinucleotide	AG	17	34	EL391474.1	17	50
114	Dinucleotide	AG	28	56	EL391333.1	1	56
115	Dinucleotide	AG	11	22	EL391268.1	15	36
116	Dinucleotide	AG	15	30	EL391174.1	56	85
117	Dinucleotide	AG	14	28	EL390687.1	110	137
118	Dinucleotide	AG	21	42	EL390502.1	34	75
119	Dinucleotide	AG	11	22	EL390042.1	39	60
120	Dinucleotide	AG	13	26	EL389892.1	49	74
121	Dinucleotide	AG	16	32	EL389590.1	42	73
122	Dinucleotide	AG	11	22	EL389115.1	50	71
123	Dinucleotide	AG	14	28	EL388749.1	142	169
124	Dinucleotide	AG	17	34	EL388126.1	2	35
125	Dinucleotide	AG	11	22	EL387369.1	7	28
126	Dinucleotide	AG	11	22	EL386586.1	27	48
127	Dinucleotide	AG	14	28	EL385417.1	129	156
128	Dinucleotide	AG	14	28	EL385273.1	15	42
129	Dinucleotide	AG	24	48	EL385094.1	21	68
130	Dinucleotide	AG	10	20	EL383510.1	29	48
131	Dinucleotide	AG	12	24	EL382327.1	39	62
132	Dinucleotide	AG	23	46	EL382280.1	128	173
133	Dinucleotide	AG	13	26	EL382147.1	20	45
134	Dinucleotide	AG	10	20	EL381625.1	28	47
135	Dinucleotide	AG	10	20	EL380647.1	7	26
136	Dinucleotide	AG	19	38	EL380626.1	40	77
137	Dinucleotide	AG	13	26	EL380287.1	125	150
138	Dinucleotide	AG	15	30	EL380101.1	21	50
139	Dinucleotide	AG	15	30	EL379496.1	149	178
140	Dinucleotide	AG	16	32	EL378019.1	140	171
141	Dinucleotide	AG	14	28	EL377761.1	0	27
142	Dinucleotide	AG	19	38	EL377710.1	14	51
143	Dinucleotide	AG	11	22	EL377497.1	58	79
144	Dinucleotide	AG	11	22	EL377424.1	292	313
145	Dinucleotide	AG	14	28	EL376371.1	548	575
146	Dinucleotide	AG	11	22	EL375933.1	370	391
147	Dinucleotide	AG	18	36	EL375760.1	55	90
148	Dinucleotide	AG	10	20	EL375642.1	26	45
149	Dinucleotide	AG	24	48	EL374952.1	752	799
150	Dinucleotide	AG	14	28	EL374862.1	20	47
151	Dinucleotide	AG	16	32	EL374686.1	37	68
152	Dinucleotide	AG	10	20	EL374238.1	18	37
153	Dinucleotide	AG	10	20	EL373930.1	112	131
154	Dinucleotide	AG	9	18	EL373323.1	2	19
155	Dinucleotide	AG	10	20	EL373085.1	90	109
156	Dinucleotide	AG	11	22	EL372769.1	25	46
157	Dinucleotide	TC	10	20	EL412186.1	53	72
158	Dinucleotide	TC	14	28	EL411723.1	239	266
159	Dinucleotide	TC	10	20	EL411214.1	50	69
160	Dinucleotide	TC	10	20	EL411096.1	24	43
161	Dinucleotide	TC	10	20	EL410663.1	41	60
162	Dinucleotide	TC	11	22	EL410576.1	24	45
163	Dinucleotide	TC	11	22	EL410153.1	50	71
164	Dinucleotide	TC	10	20	EL410022.1	23	42
165	Dinucleotide	TC	10	20	EL409563.1	19	38
166	Dinucleotide	TC	10	20	EL409469.1	28	47
167	Dinucleotide	TC	15	30	EL409433.1	28	57
168	Dinucleotide	TC	10	20	EL409150.1	4	23
169	Dinucleotide	TC	16	32	EL408492.1	28	59
170	Dinucleotide	TC	11	22	EL408375.1	32	53
171	Dinucleotide	TC	13	26	EL408207.1	2	27
172	Dinucleotide	TC	12	24	EL408004.1	77	100
173	Dinucleotide	TC	11	22	EL407878.1	55	76
174	Dinucleotide	TC	11	22	EL407855.1	770	791
175	Dinucleotide	TC	17	34	EL407793.1	25	58
176	Dinucleotide	TC	10	20	EL407678.1	15	34
177	Dinucleotide	TC	20	40	EL407637.1	11	50
178	Dinucleotide	TC	10	20	EL407528.1	35	54
179	Dinucleotide	TC	12	24	EL407217.1	14	37
180	Dinucleotide	TC	11	22	EL406843.1	19	40
181	Dinucleotide	TC	12	24	EL406795.1	433	456
182	Dinucleotide	TC	16	32	EL406665.1	2	33
183	Dinucleotide	TC	10	20	EL406641.1	6	25
184	Dinucleotide	TC	18	36	EL406499.1	21	56
185	Dinucleotide	TC	15	30	EL406300.1	59	88
186	Dinucleotide	TC	18	36	EL406209.1	8	43
187	Dinucleotide	TC	10	20	EL406119.1	1	20
188	Dinucleotide	TC	16	32	EL405742.1	9	40
189	Dinucleotide	TC	10	20	EL405736.1	103	122
190	Dinucleotide	TC	10	20	EL405236.1	6	25
191	Dinucleotide	TC	10	20	EL404827.1	28	47
192	Dinucleotide	TC	11	22	EL404806.1	37	58
193	Dinucleotide	TC	11	22	EL404720.1	2	23
194	Dinucleotide	TC	14	28	EL404597.1	360	387
195	Dinucleotide	TC	11	22	EL404253.1	36	57
196	Dinucleotide	TC	14	28	EL404213.1	13	40
197	Dinucleotide	TC	13	26	EL404023.1	13	38
198	Dinucleotide	TC	11	22	EL403853.1	17	38
199	Dinucleotide	TC	10	20	EL403590.1	52	71
200	Dinucleotide	TC	15	30	EL403561.1	75	104
201	Dinucleotide	TC	10	20	EL403512.1	71	90
202	Dinucleotide	TC	11	22	EL403418.1	23	44
203	Dinucleotide	TC	11	22	EL403336.1	26	47
204	Dinucleotide	TC	11	22	EL403277.1	11	32
205	Dinucleotide	TC	17	34	EL403052.1	23	56
206	Dinucleotide	TC	11	22	EL402904.1	11	32
207	Dinucleotide	TC	11	22	EL402606.1	36	57
208	Dinucleotide	TC	12	24	EL402402.1	8	31
209	Dinucleotide	TC	10	20	EL402402.1	34	53
210	Dinucleotide	TC	10	20	EL402324.1	34	53
211	Dinucleotide	TC	13	26	EL402185.1	593	618
212	Dinucleotide	TC	10	20	EL402094.1	36	55
213	Dinucleotide	TC	14	28	EL401955.1	13	40
214	Dinucleotide	TC	15	30	EL401943.1	23	52
215	Dinucleotide	TC	11	22	EL401935.1	26	47
216	Dinucleotide	TC	18	36	EL401805.1	3	38
217	Dinucleotide	TC	15	30	EL401712.1	5	34
218	Dinucleotide	TC	11	22	EL401125.1	41	62
219	Dinucleotide	TC	15	30	EL400974.1	19	48
220	Dinucleotide	TC	12	24	EL400935.1	221	244
221	Dinucleotide	TC	11	22	EL400829.1	7	28
222	Dinucleotide	TC	11	22	EL400759.1	80	101
223	Dinucleotide	TC	14	28	EL400622.1	31	58
224	Dinucleotide	TC	14	28	EL400597.1	22	49
225	Dinucleotide	TC	21	42	EL400128.1	1	42
226	Dinucleotide	TC	10	20	EL399927.1	54	73
227	Dinucleotide	TC	13	26	EL399864.1	35	60
228	Dinucleotide	TC	13	26	EL399804.1	10	35
229	Dinucleotide	TC	12	24	EL399621.1	24	47
230	Dinucleotide	TC	19	38	EL399230.1	21	58
231	Dinucleotide	TC	11	22	EL399062.1	115	136
232	Dinucleotide	TC	17	34	EL398923.1	1	34
233	Dinucleotide	TC	10	20	EL398795.1	10	29
234	Dinucleotide	TC	10	20	EL398736.1	8	27
235	Dinucleotide	TC	15	30	EL398714.1	55	84
236	Dinucleotide	TC	24	48	EL398283.1	64	111
237	Dinucleotide	TC	23	46	EL398137.1	268	313
238	Dinucleotide	TC	10	20	EL398066.1	21	40
239	Dinucleotide	TC	12	24	EL397982.1	14	37
240	Dinucleotide	TC	11	22	EL397473.1	20	41
241	Dinucleotide	TC	18	36	EL397355.1	145	180
242	Dinucleotide	TC	15	30	EL396931.1	111	140
243	Dinucleotide	TC	10	20	EL396797.1	22	41
244	Dinucleotide	TC	10	20	EL396688.1	22	41
245	Dinucleotide	TC	20	40	EL396213.1	48	87
246	Dinucleotide	TC	18	36	EL396026.1	40	75
247	Dinucleotide	TC	13	26	EL395907.1	39	64
248	Dinucleotide	TC	10	20	EL395891.1	118	137
249	Dinucleotide	TC	11	22	EL395876.1	12	33
250	Dinucleotide	TC	14	28	EL395667.1	17	44
251	Dinucleotide	TC	14	28	EL395630.1	35	62
252	Dinucleotide	TC	10	20	EL395352.1	58	77
253	Dinucleotide	TC	13	26	EL395044.1	27	52
254	Dinucleotide	TC	12	24	EL394999.1	53	76
255	Dinucleotide	TC	13	26	EL394896.1	54	79
256	Dinucleotide	TC	13	26	EL394655.1	37	62
257	Dinucleotide	TC	11	22	EL394442.1	593	614
258	Dinucleotide	TC	11	22	EL394431.1	17	38
259	Dinucleotide	TC	13	26	EL394376.1	585	610
260	Dinucleotide	TC	13	26	EL394252.1	20	45
261	Dinucleotide	TC	11	22	EL394248.1	123	144
262	Dinucleotide	TC	12	24	EL393943.1	75	98
263	Dinucleotide	TC	14	28	EL393915.1	10	37
264	Dinucleotide	TC	11	22	EL393594.1	12	33
265	Dinucleotide	TC	10	20	EL393076.1	573	592
266	Dinucleotide	TC	15	30	EL393028.1	32	61
267	Dinucleotide	TC	11	22	EL392991.1	7	28
268	Dinucleotide	TC	16	32	EL392543.1	22	53
269	Dinucleotide	TC	10	20	EL392515.1	23	42
270	Dinucleotide	TC	14	28	EL392395.1	56	83
271	Dinucleotide	TC	10	20	EL392354.1	44	63
272	Dinucleotide	TC	10	20	EL392345.1	353	372
273	Dinucleotide	TC	14	28	EL392310.1	4	31
274	Dinucleotide	TC	17	34	EL392287.1	123	156
275	Dinucleotide	TC	20	40	EL391531.1	10	49
276	Dinucleotide	TC	9	18	EL391320.1	2	19
277	Dinucleotide	TC	10	20	EL390993.1	124	143
278	Dinucleotide	TC	10	20	EL390980.1	55	74
279	Dinucleotide	TC	10	20	EL390912.1	13	32
280	Dinucleotide	TC	10	20	EL390519.1	65	84
281	Dinucleotide	TC	17	34	EL390502.1	83	116
282	Dinucleotide	TC	15	30	EL390497.1	86	115
283	Dinucleotide	TC	11	22	EL390177.1	155	176
284	Dinucleotide	TC	10	20	EL389761.1	17	36
285	Dinucleotide	TC	10	20	EL389416.1	18	37
286	Dinucleotide	TC	10	20	EL389148.1	68	87
287	Dinucleotide	TC	10	20	EL388913.1	16	35
288	Dinucleotide	TC	11	22	EL388805.1	16	37
289	Dinucleotide	TC	10	20	EL388723.1	36	55
290	Dinucleotide	TC	16	32	EL388438.1	99	130
291	Dinucleotide	TC	14	28	EL388428.1	80	107
292	Dinucleotide	TC	10	20	EL388178.1	13	32
293	Dinucleotide	TC	10	20	EL387945.1	30	49
294	Dinucleotide	TC	10	20	EL387909.1	43	62
295	Dinucleotide	TC	13	26	EL387882.1	48	73
296	Dinucleotide	TC	11	22	EL387808.1	20	41
297	Dinucleotide	TC	11	22	EL387579.1	44	65
298	Dinucleotide	TC	11	22	EL387497.1	27	48
299	Dinucleotide	TC	10	20	EL387425.1	104	123
300	Dinucleotide	TC	10	20	EL387292.1	29	48
301	Dinucleotide	TC	11	22	EL386413.1	9	30
302	Dinucleotide	TC	10	20	EL386042.1	126	145
303	Dinucleotide	TC	10	20	EL386013.1	584	603
304	Dinucleotide	TC	11	22	EL385672.1	14	35
305	Dinucleotide	TC	12	24	EL385625.1	19	42
306	Dinucleotide	TC	10	20	EL385618.1	136	155
307	Dinucleotide	TC	18	36	EL385215.1	12	47
308	Dinucleotide	TC	24	48	EL384990.1	24	71
309	Dinucleotide	TC	19	38	EL384983.1	18	55
310	Dinucleotide	TC	11	22	EL384856.1	106	127
311	Dinucleotide	TC	11	22	EL384467.1	5	26
312	Dinucleotide	TC	13	26	EL384414.1	37	62
313	Dinucleotide	TC	11	22	EL384379.1	29	50
314	Dinucleotide	TC	15	30	EL384314.1	26	55
315	Dinucleotide	TC	17	34	EL384276.1	8	41
316	Dinucleotide	TC	20	40	EL383923.1	12	51
317	Dinucleotide	TC	10	20	EL383429.1	27	46
318	Dinucleotide	TC	11	22	EL383375.1	29	50
319	Dinucleotide	TC	10	20	EL383356.1	32	51
320	Dinucleotide	TC	12	24	EL383117.1	2	25
321	Dinucleotide	TC	28	56	EL383067.1	67	122
322	Dinucleotide	TC	14	28	EL382979.1	12	39
323	Dinucleotide	TC	14	28	EL382878.1	98	125
324	Dinucleotide	TC	13	26	EL382635.1	21	46
325	Dinucleotide	TC	13	26	EL382633.1	28	53
326	Dinucleotide	TC	12	24	EL382431.1	14	37
327	Dinucleotide	TC	16	32	EL382364.1	50	81
328	Dinucleotide	TC	16	32	EL382345.1	9	40
329	Dinucleotide	TC	26	52	EL382111.1	11	62
330	Dinucleotide	TC	19	38	EL381901.1	7	44
331	Dinucleotide	TC	22	44	EL381673.1	26	69
332	Dinucleotide	TC	10	20	EL381618.1	24	43
333	Dinucleotide	TC	11	22	EL381616.1	161	182
334	Dinucleotide	TC	11	22	EL381502.1	14	35
335	Dinucleotide	TC	15	30	EL381270.1	34	63
336	Dinucleotide	TC	11	22	EL381161.1	32	53
337	Dinucleotide	TC	10	20	EL381132.1	21	40
338	Dinucleotide	TC	18	36	EL381105.1	17	52
339	Dinucleotide	TC	10	20	EL381056.1	12	31
340	Dinucleotide	TC	12	24	EL381045.1	15	38
341	Dinucleotide	TC	10	20	EL380660.1	53	72
342	Dinucleotide	TC	11	22	EL379915.1	15	36
343	Dinucleotide	TC	10	20	EL379799.1	8	27
344	Dinucleotide	TC	17	34	EL379759.1	35	68
345	Dinucleotide	TC	22	44	EL379607.1	11	54
346	Dinucleotide	TC	16	32	EL379436.1	22	53
347	Dinucleotide	TC	10	20	EL379365.1	3	22
348	Dinucleotide	TC	13	26	EL379220.1	10	35
349	Dinucleotide	TC	10	20	EL379209.1	83	102
350	Dinucleotide	TC	17	34	EL379157.1	19	52
351	Dinucleotide	TC	12	24	EL378994.1	15	38
352	Dinucleotide	TC	10	20	EL378749.1	19	38
353	Dinucleotide	TC	14	28	EL378387.1	53	80
354	Dinucleotide	TC	22	44	EL378311.1	10	53
355	Dinucleotide	TC	11	22	EL377996.1	36	57
356	Dinucleotide	TC	21	42	EL377761.1	59	100
357	Dinucleotide	TC	17	34	EL377701.1	19	52
358	Dinucleotide	TC	11	22	EL377573.1	17	38
359	Dinucleotide	TC	10	20	EL377055.1	16	35
360	Dinucleotide	TC	11	22	EL376392.1	29	50
361	Dinucleotide	TC	12	24	EL376335.1	24	47
362	Dinucleotide	TC	18	36	EL376316.1	23	58
363	Dinucleotide	TC	12	24	EL376300.1	55	78
364	Dinucleotide	TC	10	20	EL376231.1	60	79
365	Dinucleotide	TC	10	20	EL375683.1	21	40
366	Dinucleotide	TC	10	20	EL375665.1	105	124
367	Dinucleotide	TC	11	22	EL375341.1	106	127
368	Dinucleotide	TC	10	20	EL375152.1	12	31
369	Dinucleotide	TC	11	22	EL375050.1	27	48
370	Dinucleotide	TC	16	32	EL374974.1	20	51
371	Dinucleotide	TC	16	32	EL374902.1	33	64
372	Dinucleotide	TC	13	26	EL374660.1	18	43
373	Dinucleotide	TC	9	18	EL374265.1	2	19
374	Dinucleotide	TC	10	20	EL374218.1	16	35
375	Dinucleotide	TC	17	34	EL374150.1	58	91
376	Dinucleotide	TC	23	46	EL374086.1	24	69
377	Dinucleotide	TC	18	36	EL373784.1	32	67
378	Dinucleotide	TC	12	24	EL373660.1	21	44
379	Dinucleotide	TC	19	38	EL373260.1	22	59
380	Dinucleotide	TC	14	28	EL373078.1	40	67
381	Dinucleotide	TC	17	34	EL372991.1	21	54
382	Dinucleotide	TC	10	20	EL372896.1	13	32
383	Dinucleotide	TC	10	20	EL372828.1	23	42
384	Dinucleotide	TC	10	20	EL372677.1	285	304
385	Dinucleotide	TG	17	34	EL408902.1	87	120
386	Dinucleotide	TG	10	20	EL407741.1	561	580
387	Dinucleotide	TG	11	22	EL407091.1	253	274
388	Dinucleotide	TG	10	20	EL406676.1	82	101
389	Dinucleotide	TG	10	20	EL405429.1	307	326
390	Dinucleotide	TG	10	20	EL404977.1	496	515
391	Dinucleotide	TG	10	20	EL401390.1	32	51
392	Dinucleotide	TG	10	20	EL400737.1	53	72
393	Dinucleotide	TG	10	20	EL399677.1	96	115
394	Dinucleotide	TG	13	26	EL398283.1	1	26
395	Dinucleotide	TG	14	28	EL397935.1	96	123
396	Dinucleotide	TG	11	22	EL396971.1	412	433
397	Dinucleotide	TG	14	28	EL395004.1	59	86
398	Dinucleotide	TG	10	20	EL394150.1	562	581
399	Dinucleotide	TG	10	20	EL393823.1	208	227
400	Dinucleotide	TG	11	22	EL392762.1	153	174
401	Dinucleotide	TG	12	24	EL388834.1	47	70
402	Dinucleotide	TG	10	20	EL387751.1	157	176
403	Dinucleotide	TG	11	22	EL385129.1	239	260
404	Dinucleotide	TG	12	24	EL383582.1	60	83
405	Dinucleotide	TG	11	22	EL383136.1	193	214
406	Dinucleotide	TG	9	18	EL378686.1	2	19
407	Dinucleotide	TG	11	22	EL378276.1	389	410
408	Dinucleotide	TG	10	20	EL377794.1	395	414
409	Dinucleotide	TG	11	22	EL377390.1	395	416
410	Dinucleotide	TG	11	22	EL376834.1	389	410
411	Dinucleotide	TG	13	26	EL373305.1	40	65
412	Dinucleotide	TG	15	30	EL373126.1	81	110
413	Trinucleotide	AAT	7	21	EL410627.1	111	131
414	Trinucleotide	AAT	7	21	EL406444.1	128	148
415	Trinucleotide	AAT	10	30	EL404142.1	639	668
416	Trinucleotide	AAT	10	30	EL402486.1	176	205
417	Trinucleotide	AAT	7	21	EL402009.1	771	791
418	Trinucleotide	AAT	7	21	EL399047.1	747	767
419	Trinucleotide	AAT	7	21	EL389493.1	396	416
420	Trinucleotide	AAT	7	21	EL388267.1	38	58
421	Trinucleotide	AAC	7	21	EL410471.1	53	73
422	Trinucleotide	AAC	7	21	EL409383.1	341	361
423	Trinucleotide	AAC	9	27	EL406218.1	299	325
424	Trinucleotide	AAC	7	21	EL405268.1	375	395
425	Trinucleotide	AAC	7	21	EL402167.1	420	440
426	Trinucleotide	AAC	7	21	EL401644.1	407	427
427	Trinucleotide	AAC	7	21	EL400784.1	526	546
428	Trinucleotide	AAC	8	24	EL398418.1	627	650
429	Trinucleotide	AAC	7	21	EL395786.1	160	180
430	Trinucleotide	AAC	7	21	EL394091.1	419	439
431	Trinucleotide	AAC	10	30	EL391170.1	85	114
432	Trinucleotide	AAC	7	21	EL385800.1	420	440
433	Trinucleotide	AAC	11	33	EL385742.1	176	208
434	Trinucleotide	AAC	7	21	EL384945.1	408	428
435	Trinucleotide	AAC	9	27	EL383786.1	299	325
436	Trinucleotide	AAC	7	21	EL383336.1	190	210
437	Trinucleotide	AAC	12	36	EL379067.1	191	226
438	Trinucleotide	AAC	7	21	EL378261.1	167	187
439	Trinucleotide	AAC	11	33	EL377406.1	222	254
440	Trinucleotide	AAC	11	33	EL374321.1	425	457
441	Trinucleotide	AAC	10	30	EL374284.1	183	212
442	Trinucleotide	AAC	8	24	EL373134.1	245	268
443	Trinucleotide	AAC	12	36	EL372999.1	193	228
444	Trinucleotide	AAG	7	21	EL412243.1	226	246
445	Trinucleotide	AAG	7	21	EL411809.1	86	106
446	Trinucleotide	AAG	8	24	EL411536.1	32	55
447	Trinucleotide	AAG	7	21	EL411103.1	619	639
448	Trinucleotide	AAG	7	21	EL410989.1	87	107
449	Trinucleotide	AAG	7	21	EL409620.1	12	32
450	Trinucleotide	AAG	11	33	EL408538.1	250	282
451	Trinucleotide	AAG	9	27	EL406768.1	86	112
452	Trinucleotide	AAG	7	21	EL406264.1	162	182
453	Trinucleotide	AAG	8	24	EL404773.1	49	72
454	Trinucleotide	AAG	7	21	EL404435.1	114	134
455	Trinucleotide	AAG	11	33	EL404371.1	322	354
456	Trinucleotide	AAG	8	24	EL404143.1	351	374
457	Trinucleotide	AAG	7	21	EL403693.1	93	113
458	Trinucleotide	AAG	7	21	EL403636.1	303	323
459	Trinucleotide	AAG	7	21	EL403465.1	89	109
460	Trinucleotide	AAG	7	21	EL403400.1	100	120
461	Trinucleotide	AAG	7	21	EL402549.1	435	455
462	Trinucleotide	AAG	7	21	EL402482.1	656	676
463	Trinucleotide	AAG	7	21	EL402038.1	134	154
464	Trinucleotide	AAG	9	27	EL401657.1	122	148
465	Trinucleotide	AAG	7	21	EL401584.1	110	130
466	Trinucleotide	AAG	7	21	EL400882.1	97	117
467	Trinucleotide	AAG	7	21	EL400831.1	7	27
468	Trinucleotide	AAG	7	21	EL400816.1	320	340
469	Trinucleotide	AAG	7	21	EL400616.1	238	258
470	Trinucleotide	AAG	10	30	EL399842.1	483	512
471	Trinucleotide	AAG	7	21	EL398847.1	92	112
472	Trinucleotide	AAG	7	21	EL398437.1	60	80
473	Trinucleotide	AAG	7	21	EL398081.1	121	141
474	Trinucleotide	AAG	7	21	EL397725.1	86	106
475	Trinucleotide	AAG	7	21	EL397505.1	40	60
476	Trinucleotide	AAG	7	21	EL397499.1	82	102
477	Trinucleotide	AAG	7	21	EL397424.1	138	158
478	Trinucleotide	AAG	7	21	EL397258.1	161	181
479	Trinucleotide	AAG	7	21	EL396851.1	656	676
480	Trinucleotide	AAG	7	21	EL396694.1	656	676
481	Trinucleotide	AAG	7	21	EL396513.1	37	57
482	Trinucleotide	AAG	9	27	EL396481.1	58	84
483	Trinucleotide	AAG	8	24	EL396213.1	90	113
484	Trinucleotide	AAG	8	24	EL396118.1	188	211
485	Trinucleotide	AAG	7	21	EL396000.1	17	37
486	Trinucleotide	AAG	7	21	EL395646.1	463	483
487	Trinucleotide	AAG	7	21	EL395483.1	16	36
488	Trinucleotide	AAG	8	24	EL394907.1	61	84
489	Trinucleotide	AAG	8	24	EL394865.1	201	224
490	Trinucleotide	AAG	7	21	EL394811.1	27	47
491	Trinucleotide	AAG	7	21	EL394667.1	219	239
492	Trinucleotide	AAG	8	24	EL394581.1	166	189
493	Trinucleotide	AAG	7	21	EL394558.1	242	262
494	Trinucleotide	AAG	9	27	EL394546.1	44	70
495	Trinucleotide	AAG	7	21	EL394405.1	216	236
496	Trinucleotide	AAG	8	24	EL394325.1	655	678
497	Trinucleotide	AAG	12	36	EL394206.1	210	245
498	Trinucleotide	AAG	7	21	EL393775.1	57	77
499	Trinucleotide	AAG	8	24	EL393609.1	66	89
500	Trinucleotide	AAG	7	21	EL392863.1	20	40
501	Trinucleotide	AAG	7	21	EL392774.1	191	211
502	Trinucleotide	AAG	7	21	EL392732.1	143	163
503	Trinucleotide	AAG	7	21	EL392666.1	486	506
504	Trinucleotide	AAG	7	21	EL391927.1	21	41
505	Trinucleotide	AAG	7	21	EL391387.1	12	32
506	Trinucleotide	AAG	7	21	EL391008.1	231	251
507	Trinucleotide	AAG	9	27	EL388834.1	95	121
508	Trinucleotide	AAG	7	21	EL388656.1	210	230
509	Trinucleotide	AAG	8	24	EL387921.1	36	59
510	Trinucleotide	AAG	8	24	EL387872.1	232	255
511	Trinucleotide	AAG	8	24	EL387844.1	27	50
512	Trinucleotide	AAG	7	21	EL387557.1	662	682
513	Trinucleotide	AAG	9	27	EL387283.1	306	332
514	Trinucleotide	AAG	7	21	EL386906.1	205	225
515	Trinucleotide	AAG	7	21	EL386288.1	661	681
516	Trinucleotide	AAG	7	21	EL386110.1	157	177
517	Trinucleotide	AAG	7	21	EL386051.1	206	226
518	Trinucleotide	AAG	7	21	EL385976.1	11	31
519	Trinucleotide	AAG	7	21	EL385496.1	36	56
520	Trinucleotide	AAG	8	24	EL385238.1	30	53
521	Trinucleotide	AAG	8	24	EL385202.1	247	270
522	Trinucleotide	AAG	7	21	EL385118.1	1	21
523	Trinucleotide	AAG	7	21	EL384957.1	294	314
524	Trinucleotide	AAG	7	21	EL384931.1	63	83
525	Trinucleotide	AAG	7	21	EL384854.1	157	177
526	Trinucleotide	AAG	8	24	EL384449.1	311	334
527	Trinucleotide	AAG	12	36	EL384007.1	18	53
528	Trinucleotide	AAG	7	21	EL383865.1	232	252
529	Trinucleotide	AAG	7	21	EL383726.1	379	399
530	Trinucleotide	AAG	7	21	EL381966.1	36	56
531	Trinucleotide	AAG	7	21	EL380600.1	67	87
532	Trinucleotide	AAG	9	27	EL380345.1	34	60
533	Trinucleotide	AAG	7	21	EL378732.1	122	142
534	Trinucleotide	AAG	7	21	EL378722.1	80	100
535	Trinucleotide	AAG	8	24	EL378690.1	79	102
536	Trinucleotide	AAG	13	39	EL378419.1	146	184
537	Trinucleotide	AAG	8	24	EL377162.1	206	229
538	Trinucleotide	AAG	7	21	EL377133.1	467	487
539	Trinucleotide	AAG	9	27	EL377039.1	50	76
540	Trinucleotide	AAG	7	21	EL376749.1	185	205
541	Trinucleotide	AAG	12	36	EL376481.1	228	263
542	Trinucleotide	AAG	7	21	EL375746.1	286	306
543	Trinucleotide	AAG	7	21	EL375618.1	174	194
544	Trinucleotide	AAG	7	21	EL375041.1	243	263
545	Trinucleotide	AAG	8	24	EL374733.1	58	81
546	Trinucleotide	AAG	7	21	EL374461.1	186	206
547	Trinucleotide	AAG	7	21	EL374062.1	104	124
548	Trinucleotide	AAG	13	39	EL373450.1	192	230
549	Trinucleotide	AAG	8	24	EL373283.1	236	259
550	Trinucleotide	AAG	7	21	EL373195.1	519	539
551	Trinucleotide	AAG	9	27	EL373076.1	44	70
552	Trinucleotide	ATC	7	21	EL412027.1	102	122
553	Trinucleotide	ATC	7	21	EL411570.1	128	148
554	Trinucleotide	ATC	10	30	EL411445.1	49	78
555	Trinucleotide	ATC	10	30	EL410955.1	195	224
556	Trinucleotide	ATC	7	21	EL410777.1	74	94
557	Trinucleotide	ATC	7	21	EL410659.1	745	765
558	Trinucleotide	ATC	8	24	EL410363.1	103	126
559	Trinucleotide	ATC	10	30	EL410330.1	234	263
560	Trinucleotide	ATC	7	21	EL409637.1	135	155
561	Trinucleotide	ATC	10	30	EL409091.1	794	823
562	Trinucleotide	ATC	8	24	EL408981.1	75	98
563	Trinucleotide	ATC	10	30	EL408827.1	149	178
564	Trinucleotide	ATC	9	27	EL408657.1	148	174
565	Trinucleotide	ATC	10	30	EL408429.1	149	178
566	Trinucleotide	ATC	8	24	EL407934.1	50	73
567	Trinucleotide	ATC	8	24	EL407450.1	41	64
568	Trinucleotide	ATC	7	21	EL407436.1	74	94
569	Trinucleotide	ATC	7	21	EL406892.1	39	59
570	Trinucleotide	ATC	7	21	EL406569.1	45	65
571	Trinucleotide	ATC	8	24	EL405983.1	117	140
572	Trinucleotide	ATC	8	24	EL405795.1	212	235
573	Trinucleotide	ATC	8	24	EL405659.1	77	100
574	Trinucleotide	ATC	7	21	EL405329.1	68	88
575	Trinucleotide	ATC	7	21	EL404641.1	9	29
576	Trinucleotide	ATC	7	21	EL404130.1	45	65
577	Trinucleotide	ATC	7	21	EL403806.1	78	98
578	Trinucleotide	ATC	7	21	EL403736.1	165	185
579	Trinucleotide	ATC	9	27	EL403541.1	14	40
580	Trinucleotide	ATC	7	21	EL403228.1	118	138
581	Trinucleotide	ATC	9	27	EL401296.1	35	61
582	Trinucleotide	ATC	9	27	EL401118.1	11	37
583	Trinucleotide	ATC	9	27	EL400966.1	30	56
584	Trinucleotide	ATC	10	30	EL400769.1	85	114
585	Trinucleotide	ATC	7	21	EL400492.1	46	66
586	Trinucleotide	ATC	9	27	EL400394.1	32	58
587	Trinucleotide	ATC	7	21	EL400009.1	607	627
588	Trinucleotide	ATC	7	21	EL399860.1	46	66
589	Trinucleotide	ATC	8	24	EL399773.1	58	81
590	Trinucleotide	ATC	8	24	EL399557.1	9	32
591	Trinucleotide	ATC	7	21	EL398972.1	71	91
592	Trinucleotide	ATC	8	24	EL398940.1	161	184
593	Trinucleotide	ATC	7	21	EL398403.1	342	362
594	Trinucleotide	ATC	8	24	EL398063.1	106	129
595	Trinucleotide	ATC	7	21	EL397713.1	68	88
596	Trinucleotide	ATC	7	21	EL397465.1	102	122
597	Trinucleotide	ATC	7	21	EL397382.1	152	172
598	Trinucleotide	ATC	7	21	EL397143.1	94	114
599	Trinucleotide	ATC	7	21	EL396253.1	211	231
600	Trinucleotide	ATC	7	21	EL396036.1	52	72
601	Trinucleotide	ATC	7	21	EL395795.1	60	80
602	Trinucleotide	ATC	7	21	EL395336.1	95	115
603	Trinucleotide	ATC	7	21	EL395040.1	25	45
604	Trinucleotide	ATC	7	21	EL394969.1	182	202
605	Trinucleotide	ATC	7	21	EL394730.1	201	221
606	Trinucleotide	ATC	7	21	EL394631.1	30	50
607	Trinucleotide	ATC	7	21	EL394467.1	112	132
608	Trinucleotide	ATC	7	21	EL394396.1	40	60
609	Trinucleotide	ATC	8	24	EL394395.1	213	236
610	Trinucleotide	ATC	7	21	EL394324.1	14	34
611	Trinucleotide	ATC	7	21	EL394249.1	53	73
612	Trinucleotide	ATC	11	33	EL393817.1	132	164
613	Trinucleotide	ATC	8	24	EL393511.1	48	71
614	Trinucleotide	ATC	7	21	EL393327.1	34	54
615	Trinucleotide	ATC	7	21	EL393316.1	307	327
616	Trinucleotide	ATC	7	21	EL392806.1	82	102
617	Trinucleotide	ATC	7	21	EL392672.1	52	72
618	Trinucleotide	ATC	10	30	EL392639.1	149	178
619	Trinucleotide	ATC	7	21	EL392233.1	20	40
620	Trinucleotide	ATC	7	21	EL392103.1	88	108
621	Trinucleotide	ATC	9	27	EL391795.1	165	191
622	Trinucleotide	ATC	7	21	EL391411.1	94	114
623	Trinucleotide	ATC	7	21	EL391370.1	47	67
624	Trinucleotide	ATC	8	24	EL389620.1	151	174
625	Trinucleotide	ATC	7	21	EL389509.1	50	70
626	Trinucleotide	ATC	7	21	EL389434.1	52	72
627	Trinucleotide	ATC	10	30	EL389202.1	136	165
628	Trinucleotide	ATC	7	21	EL388690.1	26	46
629	Trinucleotide	ATC	8	24	EL388085.1	3	26
630	Trinucleotide	ATC	9	27	EL387325.1	107	133
631	Trinucleotide	ATC	7	21	EL386623.1	155	175
632	Trinucleotide	ATC	7	21	EL386376.1	88	108
633	Trinucleotide	ATC	8	24	EL386299.1	178	201
634	Trinucleotide	ATC	7	21	EL386081.1	146	166
635	Trinucleotide	ATC	7	21	EL385694.1	43	63
636	Trinucleotide	ATC	9	27	EL385675.1	32	58
637	Trinucleotide	ATC	8	24	EL384875.1	242	265
638	Trinucleotide	ATC	7	21	EL384821.1	188	208
639	Trinucleotide	ATC	7	21	EL384738.1	53	73
640	Trinucleotide	ATC	8	24	EL384498.1	191	214
641	Trinucleotide	ATC	13	39	EL384373.1	84	122
642	Trinucleotide	ATC	8	24	EL384347.1	9	32
643	Trinucleotide	ATC	7	21	EL383985.1	30	50
644	Trinucleotide	ATC	7	21	EL383982.1	188	208
645	Trinucleotide	ATC	7	21	EL383845.1	128	148
646	Trinucleotide	ATC	7	21	EL383774.1	44	64
647	Trinucleotide	ATC	7	21	EL383275.1	58	78
648	Trinucleotide	ATC	7	21	EL382926.1	58	78
649	Trinucleotide	ATC	7	21	EL382099.1	3	23
650	Trinucleotide	ATC	7	21	EL382033.1	45	65
651	Trinucleotide	ATC	7	21	EL381889.1	299	319
652	Trinucleotide	ATC	8	24	EL381331.1	88	111
653	Trinucleotide	ATC	7	21	EL381144.1	157	177
654	Trinucleotide	ATC	8	24	EL381081.1	232	255
655	Trinucleotide	ATC	8	24	EL380766.1	98	121
656	Trinucleotide	ATC	10	30	EL380206.1	109	138
657	Trinucleotide	ATC	7	21	EL379673.1	136	156
658	Trinucleotide	ATC	7	21	EL377635.1	544	564
659	Trinucleotide	ATC	8	24	EL377473.1	88	111
660	Trinucleotide	ATC	8	24	EL377435.1	197	220
661	Trinucleotide	ATC	8	24	EL377400.1	89	112
662	Trinucleotide	ATC	7	21	EL377393.1	88	108
663	Trinucleotide	ATC	7	21	EL377363.1	45	65
664	Trinucleotide	ATC	7	21	EL377211.1	53	73
665	Trinucleotide	ATC	8	24	EL376965.1	217	240
666	Trinucleotide	ATC	8	24	EL376058.1	91	114
667	Trinucleotide	ATC	7	21	EL376041.1	88	108
668	Trinucleotide	ATC	14	42	EL375937.1	134	175
669	Trinucleotide	ATC	8	24	EL375915.1	89	112
670	Trinucleotide	ATC	7	21	EL375862.1	427	447
671	Trinucleotide	ATC	7	21	EL375614.1	202	222
672	Trinucleotide	ATC	7	21	EL375321.1	118	138
673	Trinucleotide	ATC	7	21	EL374800.1	96	116
674	Trinucleotide	ATC	10	30	EL374724.1	664	693
675	Trinucleotide	ATC	7	21	EL374675.1	120	140
676	Trinucleotide	ATC	7	21	EL374183.1	96	116
677	Trinucleotide	ATC	10	30	EL373037.1	222	251
678	Trinucleotide	ATC	7	21	EL373034.1	50	70
679	Trinucleotide	ACG	7	21	EL386245.1	178	198
680	Trinucleotide	TAT	7	21	EL395092.1	564	584
681	Trinucleotide	TAC	7	21	EL407138.1	777	797
682	Trinucleotide	TAC	7	21	EL407092.1	664	684
683	Trinucleotide	TAC	7	21	EL406402.1	657	677
684	Trinucleotide	TAC	7	21	EL393076.1	444	464
685	Trinucleotide	TAC	9	27	EL392126.1	281	307
686	Trinucleotide	TAC	11	33	EL389234.1	36	68
687	Trinucleotide	TAC	10	30	EL386514.1	394	423
688	Trinucleotide	TAC	9	27	EL377140.1	268	294
689	Trinucleotide	TAG	7	21	EL409915.1	513	533
690	Trinucleotide	TTC	8	24	EL412289.1	17	40
691	Trinucleotide	TTC	7	21	EL412228.1	135	155
692	Trinucleotide	TTC	7	21	EL412221.1	17	37
693	Trinucleotide	TTC	10	30	EL411999.1	250	279
694	Trinucleotide	TTC	14	42	EL411226.1	4	45
695	Trinucleotide	TTC	8	24	EL410934.1	12	35
696	Trinucleotide	TTC	9	27	EL410757.1	169	195
697	Trinucleotide	TTC	14	42	EL410601.1	40	81
698	Trinucleotide	TTC	10	30	EL410506.1	54	83
699	Trinucleotide	TTC	7	21	EL410376.1	77	97
700	Trinucleotide	TTC	7	21	EL409895.1	115	135
701	Trinucleotide	TTC	8	24	EL409809.1	36	59
702	Trinucleotide	TTC	7	21	EL409751.1	77	97
703	Trinucleotide	TTC	7	21	EL409563.1	106	126
704	Trinucleotide	TTC	7	21	EL409284.1	74	94
705	Trinucleotide	TTC	8	24	EL408828.1	330	353
706	Trinucleotide	TTC	10	30	EL408511.1	3	32
707	Trinucleotide	TTC	10	30	EL407425.1	39	68
708	Trinucleotide	TTC	8	24	EL407293.1	133	156
709	Trinucleotide	TTC	9	27	EL407216.1	20	46
710	Trinucleotide	TTC	9	27	EL406912.1	1	27
711	Trinucleotide	TTC	8	24	EL406486.1	151	174
712	Trinucleotide	TTC	15	45	EL406315.1	5	49
713	Trinucleotide	TTC	7	21	EL406158.1	64	84
714	Trinucleotide	TTC	7	21	EL405799.1	43	63
715	Trinucleotide	TTC	9	27	EL405640.1	45	71
716	Trinucleotide	TTC	7	21	EL405199.1	127	147
717	Trinucleotide	TTC	7	21	EL404989.1	83	103
718	Trinucleotide	TTC	7	21	EL404390.1	22	42
719	Trinucleotide	TTC	7	21	EL403936.1	23	43
720	Trinucleotide	TTC	13	39	EL403765.1	105	143
721	Trinucleotide	TTC	12	36	EL403569.1	46	81
722	Trinucleotide	TTC	7	21	EL403212.1	116	136
723	Trinucleotide	TTC	15	45	EL402126.1	5	49
724	Trinucleotide	TTC	7	21	EL402029.1	9	29
725	Trinucleotide	TTC	14	42	EL401958.1	4	45
726	Trinucleotide	TTC	11	33	EL401740.1	2	34
727	Trinucleotide	TTC	8	24	EL401608.1	87	110
728	Trinucleotide	TTC	7	21	EL401528.1	72	92
729	Trinucleotide	TTC	9	27	EL401523.1	21	47
730	Trinucleotide	TTC	7	21	EL401520.1	129	149
731	Trinucleotide	TTC	7	21	EL401379.1	12	32
732	Trinucleotide	TTC	8	24	EL401029.1	69	92
733	Trinucleotide	TTC	7	21	EL400615.1	23	43
734	Trinucleotide	TTC	9	27	EL400515.1	167	193
735	Trinucleotide	TTC	7	21	EL400353.1	20	40
736	Trinucleotide	TTC	8	24	EL400288.1	111	134
737	Trinucleotide	TTC	7	21	EL400079.1	122	142
738	Trinucleotide	TTC	7	21	EL400068.1	306	326
739	Trinucleotide	TTC	7	21	EL399072.1	37	57
740	Trinucleotide	TTC	12	36	EL398566.1	125	160
741	Trinucleotide	TTC	7	21	EL398311.1	100	120
742	Trinucleotide	TTC	8	24	EL398289.1	15	38
743	Trinucleotide	TTC	8	24	EL398269.1	96	119
744	Trinucleotide	TTC	7	21	EL397900.1	59	79
745	Trinucleotide	TTC	7	21	EL397740.1	147	167
746	Trinucleotide	TTC	9	27	EL397457.1	96	122
747	Trinucleotide	TTC	7	21	EL397283.1	91	111
748	Trinucleotide	TTC	7	21	EL397084.1	10	30
749	Trinucleotide	TTC	7	21	EL396588.1	7	27
750	Trinucleotide	TTC	8	24	EL396281.1	5	28
751	Trinucleotide	TTC	9	27	EL396037.1	393	419
752	Trinucleotide	TTC	7	21	EL395389.1	83	103
753	Trinucleotide	TTC	10	30	EL395274.1	101	130
754	Trinucleotide	TTC	10	30	EL395185.1	33	62
755	Trinucleotide	TTC	10	30	EL395113.1	49	78
756	Trinucleotide	TTC	13	39	EL394987.1	73	111
757	Trinucleotide	TTC	7	21	EL394475.1	138	158
758	Trinucleotide	TTC	8	24	EL394118.1	107	130
759	Trinucleotide	TTC	8	24	EL394082.1	33	56
760	Trinucleotide	TTC	8	24	EL393721.1	323	346
761	Trinucleotide	TTC	8	24	EL393446.1	135	158
762	Trinucleotide	TTC	8	24	EL393251.1	180	203
763	Trinucleotide	TTC	10	30	EL393182.1	37	66
764	Trinucleotide	TTC	11	33	EL393065.1	98	130
765	Trinucleotide	TTC	7	21	EL392845.1	108	128
766	Trinucleotide	TTC	10	30	EL392733.1	25	54
767	Trinucleotide	TTC	8	24	EL392727.1	22	45
768	Trinucleotide	TTC	7	21	EL392648.1	13	33
769	Trinucleotide	TTC	7	21	EL392570.1	2	22
770	Trinucleotide	TTC	7	21	EL392529.1	63	83
771	Trinucleotide	TTC	8	24	EL392456.1	97	120
772	Trinucleotide	TTC	8	24	EL392455.1	328	351
773	Trinucleotide	TTC	7	21	EL392181.1	53	73
774	Trinucleotide	TTC	7	21	EL392086.1	8	28
775	Trinucleotide	TTC	7	21	EL391948.1	16	36
776	Trinucleotide	TTC	15	45	EL391555.1	67	111
777	Trinucleotide	TTC	7	21	EL391544.1	78	98
778	Trinucleotide	TTC	8	24	EL391490.1	27	50
779	Trinucleotide	TTC	14	42	EL391446.1	162	203
780	Trinucleotide	TTC	7	21	EL391313.1	1	21
781	Trinucleotide	TTC	9	27	EL391268.1	80	106
782	Trinucleotide	TTC	12	36	EL391215.1	77	112
783	Trinucleotide	TTC	7	21	EL391192.1	77	97
784	Trinucleotide	TTC	7	21	EL390377.1	44	64
785	Trinucleotide	TTC	14	42	EL390273.1	61	102
786	Trinucleotide	TTC	7	21	EL390016.1	346	366
787	Trinucleotide	TTC	7	21	EL389884.1	96	116
788	Trinucleotide	TTC	7	21	EL389691.1	36	56
789	Trinucleotide	TTC	7	21	EL389611.1	78	98
790	Trinucleotide	TTC	7	21	EL389597.1	55	75
791	Trinucleotide	TTC	8	24	EL389519.1	327	350
792	Trinucleotide	TTC	11	33	EL389501.1	23	55
793	Trinucleotide	TTC	8	24	EL389496.1	245	268
794	Trinucleotide	TTC	8	24	EL389375.1	26	49
795	Trinucleotide	TTC	9	27	EL389097.1	164	190
796	Trinucleotide	TTC	10	30	EL389039.1	83	112
797	Trinucleotide	TTC	7	21	EL388920.1	231	251
798	Trinucleotide	TTC	10	30	EL388898.1	16	45
799	Trinucleotide	TTC	10	30	EL388479.1	80	109
800	Trinucleotide	TTC	8	24	EL388444.1	28	51
801	Trinucleotide	TTC	7	21	EL388357.1	272	292
802	Trinucleotide	TTC	8	24	EL388164.1	102	125
803	Trinucleotide	TTC	11	33	EL387924.1	47	79
804	Trinucleotide	TTC	8	24	EL387900.1	38	61
805	Trinucleotide	TTC	7	21	EL387413.1	57	77
806	Trinucleotide	TTC	7	21	EL387324.1	10	30
807	Trinucleotide	TTC	9	27	EL386841.1	42	68
808	Trinucleotide	TTC	7	21	EL386728.1	98	118
809	Trinucleotide	TTC	7	21	EL386714.1	35	55
810	Trinucleotide	TTC	7	21	EL386634.1	85	105
811	Trinucleotide	TTC	7	21	EL386535.1	17	37
812	Trinucleotide	TTC	8	24	EL386508.1	90	113
813	Trinucleotide	TTC	11	33	EL386379.1	44	76
814	Trinucleotide	TTC	7	21	EL386336.1	271	291
815	Trinucleotide	TTC	7	21	EL385911.1	76	96
816	Trinucleotide	TTC	7	21	EL385827.1	108	128
817	Trinucleotide	TTC	7	21	EL385799.1	72	92
818	Trinucleotide	TTC	8	24	EL385745.1	56	79
819	Trinucleotide	TTC	10	30	EL385633.1	29	58
820	Trinucleotide	TTC	14	42	EL385517.1	73	114
821	Trinucleotide	TTC	7	21	EL385425.1	83	103
822	Trinucleotide	TTC	8	24	EL385206.1	246	269
823	Trinucleotide	TTC	7	21	EL385157.1	82	102
824	Trinucleotide	TTC	7	21	EL384829.1	163	183
825	Trinucleotide	TTC	7	21	EL384753.1	186	206
826	Trinucleotide	TTC	7	21	EL384672.1	28	48
827	Trinucleotide	TTC	7	21	EL384664.1	137	157
828	Trinucleotide	TTC	7	21	EL384636.1	33	53
829	Trinucleotide	TTC	7	21	EL384256.1	4	24
830	Trinucleotide	TTC	7	21	EL384240.1	46	66
831	Trinucleotide	TTC	11	33	EL384222.1	102	134
832	Trinucleotide	TTC	8	24	EL383959.1	80	103
833	Trinucleotide	TTC	7	21	EL383806.1	20	40
834	Trinucleotide	TTC	7	21	EL383540.1	21	41
835	Trinucleotide	TTC	9	27	EL383421.1	98	124
836	Trinucleotide	TTC	10	30	EL383152.1	83	112
837	Trinucleotide	TTC	7	21	EL383149.1	23	43
838	Trinucleotide	TTC	7	21	EL383103.1	18	38
839	Trinucleotide	TTC	10	30	EL382845.1	98	127
840	Trinucleotide	TTC	7	21	EL382735.1	75	95
841	Trinucleotide	TTC	10	30	EL382525.1	14	43
842	Trinucleotide	TTC	7	21	EL382498.1	25	45
843	Trinucleotide	TTC	8	24	EL382359.1	67	90
844	Trinucleotide	TTC	7	21	EL382106.1	76	96
845	Trinucleotide	TTC	10	30	EL382102.1	38	67
846	Trinucleotide	TTC	7	21	EL382012.1	136	156
847	Trinucleotide	TTC	7	21	EL381963.1	29	49
848	Trinucleotide	TTC	7	21	EL381960.1	8	28
849	Trinucleotide	TTC	14	42	EL381861.1	75	116
850	Trinucleotide	TTC	8	24	EL381066.1	50	73
851	Trinucleotide	TTC	7	21	EL380847.1	15	35
852	Trinucleotide	TTC	7	21	EL380588.1	45	65
853	Trinucleotide	TTC	9	27	EL380571.1	134	160
854	Trinucleotide	TTC	8	24	EL380570.1	63	86
855	Trinucleotide	TTC	13	39	EL380546.1	79	117
856	Trinucleotide	TTC	10	30	EL380273.1	41	70
857	Trinucleotide	TTC	9	27	EL379726.1	35	61
858	Trinucleotide	TTC	7	21	EL379656.1	72	92
859	Trinucleotide	TTC	8	24	EL379536.1	673	696
860	Trinucleotide	TTC	8	24	EL379499.1	49	72
861	Trinucleotide	TTC	9	27	EL379491.1	47	73
862	Trinucleotide	TTC	7	21	EL379470.1	63	83
863	Trinucleotide	TTC	8	24	EL379431.1	332	355
864	Trinucleotide	TTC	9	27	EL379398.1	31	57
865	Trinucleotide	TTC	8	24	EL379163.1	37	60
866	Trinucleotide	TTC	7	21	EL379146.1	41	61
867	Trinucleotide	TTC	10	30	EL378925.1	48	77
868	Trinucleotide	TTC	7	21	EL378748.1	30	50
869	Trinucleotide	TTC	14	42	EL378727.1	76	117
870	Trinucleotide	TTC	10	30	EL378672.1	70	99
871	Trinucleotide	TTC	8	24	EL378619.1	18	41
872	Trinucleotide	TTC	7	21	EL378608.1	21	41
873	Trinucleotide	TTC	8	24	EL378580.1	205	228
874	Trinucleotide	TTC	7	21	EL378436.1	348	368
875	Trinucleotide	TTC	7	21	EL378408.1	12	32
876	Trinucleotide	TTC	9	27	EL378304.1	84	110
877	Trinucleotide	TTC	7	21	EL377912.1	103	123
878	Trinucleotide	TTC	7	21	EL377651.1	51	71
879	Trinucleotide	TTC	11	33	EL377651.1	90	122
880	Trinucleotide	TTC	8	24	EL377436.1	300	323
881	Trinucleotide	TTC	7	21	EL377424.1	97	117
882	Trinucleotide	TTC	9	27	EL377133.1	137	163
883	Trinucleotide	TTC	9	27	EL377100.1	124	150
884	Trinucleotide	TTC	7	21	EL377056.1	138	158
885	Trinucleotide	TTC	7	21	EL376909.1	16	36
886	Trinucleotide	TTC	8	24	EL376388.1	54	77
887	Trinucleotide	TTC	8	24	EL376113.1	77	100
888	Trinucleotide	TTC	7	21	EL375933.1	175	195
889	Trinucleotide	TTC	10	30	EL374548.1	28	57
890	Trinucleotide	TTC	7	21	EL374539.1	359	379
891	Trinucleotide	TTC	7	21	EL374458.1	179	199
892	Trinucleotide	TTC	7	21	EL374436.1	73	93
893	Trinucleotide	TTC	7	21	EL374419.1	156	176
894	Trinucleotide	TTC	8	24	EL374320.1	98	121
895	Trinucleotide	TTC	9	27	EL374053.1	31	57
896	Trinucleotide	TTC	7	21	EL373971.1	229	249
897	Trinucleotide	TTC	11	33	EL373535.1	170	202
898	Trinucleotide	TTC	10	30	EL373444.1	30	59
899	Trinucleotide	TTC	7	21	EL373410.1	137	157
900	Trinucleotide	TTC	10	30	EL373375.1	84	113
901	Trinucleotide	TTC	7	21	EL373256.1	74	94
902	Trinucleotide	TTG	9	27	EL386385.1	444	470
903	Trinucleotide	TTG	7	21	EL382910.1	415	435
904	Trinucleotide	TTG	7	21	EL380649.1	90	110
905	Trinucleotide	TTG	7	21	EL380527.1	93	113
906	Trinucleotide	CAC	7	21	EL412281.1	591	611
907	Trinucleotide	CAC	8	24	EL412219.1	128	151
908	Trinucleotide	CAC	8	24	EL407129.1	216	239
909	Trinucleotide	CAC	7	21	EL406872.1	35	55
910	Trinucleotide	CAC	8	24	EL405614.1	211	234
911	Trinucleotide	CAC	8	24	EL405323.1	166	189
912	Trinucleotide	CAC	7	21	EL405145.1	18	38
913	Trinucleotide	CAC	7	21	EL402688.1	90	110
914	Trinucleotide	CAC	7	21	EL401666.1	160	180
915	Trinucleotide	CAC	7	21	EL400717.1	85	105
916	Trinucleotide	CAC	7	21	EL400687.1	117	137
917	Trinucleotide	CAC	7	21	EL400542.1	31	51
918	Trinucleotide	CAC	7	21	EL399222.1	201	221
919	Trinucleotide	CAC	7	21	EL398536.1	109	129
920	Trinucleotide	CAC	8	24	EL398083.1	99	122
921	Trinucleotide	CAC	8	24	EL397844.1	2	25
922	Trinucleotide	CAC	7	21	EL397140.1	309	329
923	Trinucleotide	CAC	7	21	EL396720.1	305	325
924	Trinucleotide	CAC	7	21	EL396446.1	66	86
925	Trinucleotide	CAC	8	24	EL395014.1	37	60
926	Trinucleotide	CAC	7	21	EL394928.1	361	381
927	Trinucleotide	CAC	7	21	EL394345.1	245	265
928	Trinucleotide	CAC	8	24	EL393877.1	68	91
929	Trinucleotide	CAC	9	27	EL393103.1	14	40
930	Trinucleotide	CAC	7	21	EL392175.1	500	520
931	Trinucleotide	CAC	7	21	EL391658.1	99	119
932	Trinucleotide	CAC	8	24	EL391226.1	713	736
933	Trinucleotide	CAC	8	24	EL391170.1	60	83
934	Trinucleotide	CAC	7	21	EL389191.1	69	89
935	Trinucleotide	CAC	8	24	EL388712.1	88	111
936	Trinucleotide	CAC	7	21	EL386794.1	116	136
937	Trinucleotide	CAC	7	21	EL385109.1	168	188
938	Trinucleotide	CAC	9	27	EL384791.1	156	182
939	Trinucleotide	CAC	9	27	EL384102.1	133	159
940	Trinucleotide	CAC	7	21	EL383360.1	48	68
941	Trinucleotide	CAC	8	24	EL382862.1	174	197
942	Trinucleotide	CAC	9	27	EL382660.1	62	88
943	Trinucleotide	CAC	7	21	EL382425.1	120	140
944	Trinucleotide	CAC	7	21	EL382424.1	47	67
945	Trinucleotide	CAC	7	21	EL381539.1	139	159
946	Trinucleotide	CAC	7	21	EL380913.1	7	27
947	Trinucleotide	CAC	7	21	EL380076.1	43	63
948	Trinucleotide	CAC	8	24	EL379462.1	154	177
949	Trinucleotide	CAC	8	24	EL377715.1	78	101
950	Trinucleotide	CAC	7	21	EL377406.1	200	220
951	Trinucleotide	CAC	7	21	EL375959.1	69	89
952	Trinucleotide	CAC	7	21	EL374610.1	101	121
953	Trinucleotide	CAC	7	21	EL374321.1	403	423
954	Trinucleotide	CAC	7	21	EL373137.1	76	96
955	Trinucleotide	CAG	7	21	EL410471.1	259	279
956	Trinucleotide	CAG	8	24	EL407085.1	755	778
957	Trinucleotide	CAG	7	21	EL405588.1	171	191
958	Trinucleotide	CAG	8	24	EL404421.1	309	332
959	Trinucleotide	CAG	7	21	EL403770.1	161	181
960	Trinucleotide	CAG	8	24	EL400877.1	365	388
961	Trinucleotide	CAG	8	24	EL399404.1	508	531
962	Trinucleotide	CAG	8	24	EL399363.1	284	307
963	Trinucleotide	CAG	8	24	EL391965.1	309	332
964	Trinucleotide	CAG	8	24	EL388878.1	649	672
965	Trinucleotide	CAG	7	21	EL381913.1	174	194
966	Trinucleotide	CAG	8	24	EL380533.1	287	310
967	Trinucleotide	CAG	8	24	EL378866.1	661	684
968	Trinucleotide	CAG	7	21	EL377520.1	218	238
969	Trinucleotide	CTC	8	24	EL410929.1	79	102
970	Trinucleotide	CTC	7	21	EL404100.1	79	99
971	Trinucleotide	CTC	8	24	EL403224.1	124	147
972	Trinucleotide	CTC	9	27	EL397932.1	47	73
973	Trinucleotide	CTC	9	27	EL396324.1	46	72
974	Trinucleotide	CTC	9	27	EL396299.1	65	91
975	Trinucleotide	CTC	9	27	EL395939.1	56	82
976	Trinucleotide	CTC	7	21	EL394413.1	22	42
977	Trinucleotide	CTC	9	27	EL393739.1	51	77
978	Trinucleotide	CTC	7	21	EL392225.1	56	76
979	Trinucleotide	CTC	7	21	EL391597.1	71	91
980	Trinucleotide	CTC	8	24	EL391508.1	144	167
981	Trinucleotide	CTC	7	21	EL384650.1	82	102
982	Trinucleotide	CTC	9	27	EL383495.1	5	31
983	Trinucleotide	CTC	8	24	EL382610.1	120	143
984	Trinucleotide	CTC	7	21	EL382279.1	22	42
985	Trinucleotide	CTC	7	21	EL381450.1	23	43
986	Trinucleotide	CTC	9	27	EL381197.1	57	83
987	Trinucleotide	CTC	8	24	EL379724.1	139	162
988	Trinucleotide	CTC	7	21	EL378779.1	91	111
989	Trinucleotide	CTC	9	27	EL377012.1	36	62
990	Trinucleotide	CTC	9	27	EL376979.1	46	72
991	Trinucleotide	CTC	9	27	EL375266.1	47	73
992	Trinucleotide	CCG	7	21	EL402721.1	229	249
993	Trinucleotide	CCG	7	21	EL400564.1	308	328
994	Trinucleotide	CCG	8	24	EL381906.1	35	58
995	Trinucleotide	GAT	7	21	EL412243.1	189	209
996	Trinucleotide	GAT	12	36	EL411704.1	527	562
997	Trinucleotide	GAT	7	21	EL407685.1	426	446
998	Trinucleotide	GAT	7	21	EL407304.1	499	519
999	Trinucleotide	GAT	8	24	EL407184.1	273	296
1000	Trinucleotide	GAT	7	21	EL406861.1	492	512
1001	Trinucleotide	GAT	7	21	EL405787.1	691	711
1002	Trinucleotide	GAT	7	21	EL405411.1	578	598
1003	Trinucleotide	GAT	7	21	EL404373.1	706	726
1004	Trinucleotide	GAT	8	24	EL404104.1	216	239
1005	Trinucleotide	GAT	8	24	EL403943.1	577	600
1006	Trinucleotide	GAT	8	24	EL403431.1	266	289
1007	Trinucleotide	GAT	7	21	EL402505.1	483	503
1008	Trinucleotide	GAT	8	24	EL402003.1	145	168
1009	Trinucleotide	GAT	8	24	EL401674.1	574	597
1010	Trinucleotide	GAT	8	24	EL401146.1	292	315
1011	Trinucleotide	GAT	7	21	EL401075.1	636	656
1012	Trinucleotide	GAT	7	21	EL400487.1	510	530
1013	Trinucleotide	GAT	8	24	EL399842.1	399	422
1014	Trinucleotide	GAT	10	30	EL399841.1	495	524
1015	Trinucleotide	GAT	7	21	EL399507.1	499	519
1016	Trinucleotide	GAT	7	21	EL397351.1	500	520
1017	Trinucleotide	GAT	7	21	EL397305.1	121	141
1018	Trinucleotide	GAT	9	27	EL397270.1	128	154
1019	Trinucleotide	GAT	7	21	EL396314.1	187	207
1020	Trinucleotide	GAT	7	21	EL395402.1	559	579
1021	Trinucleotide	GAT	7	21	EL394546.1	571	591
1022	Trinucleotide	GAT	7	21	EL392561.1	486	506
1023	Trinucleotide	GAT	10	30	EL390117.1	501	530
1024	Trinucleotide	GAT	7	21	EL388672.1	117	137
1025	Trinucleotide	GAT	7	21	EL386079.1	251	271
1026	Trinucleotide	GAT	7	21	EL385238.1	554	574
1027	Trinucleotide	GAT	10	30	EL385200.1	618	647
1028	Trinucleotide	GAT	7	21	EL384013.1	767	787
1029	Trinucleotide	GAT	7	21	EL383923.1	92	112
1030	Trinucleotide	GAT	7	21	EL383632.1	281	301
1031	Trinucleotide	GAT	7	21	EL383031.1	559	579
1032	Trinucleotide	GAT	8	24	EL381209.1	332	355
1033	Trinucleotide	GAT	7	21	EL379778.1	462	482
1034	Trinucleotide	GAT	7	21	EL379648.1	651	671
1035	Trinucleotide	GAT	8	24	EL379436.1	94	117
1036	Trinucleotide	GAT	9	27	EL378841.1	157	183
1037	Trinucleotide	GAT	8	24	EL377669.1	767	790
1038	Trinucleotide	GAT	7	21	EL375304.1	180	200
1039	Trinucleotide	GAG	8	24	EL407666.1	300	323
1040	Trinucleotide	GAG	8	24	EL405319.1	122	145
1041	Trinucleotide	GAG	8	24	EL405089.1	361	384
1042	Trinucleotide	GAG	8	24	EL404358.1	126	149
1043	Trinucleotide	GAG	8	24	EL402882.1	197	220
1044	Trinucleotide	GAG	8	24	EL394388.1	392	415
1045	Trinucleotide	GAG	7	21	EL392641.1	208	228
1046	Trinucleotide	GAG	7	21	EL392445.1	230	250
1047	Trinucleotide	GAG	7	21	EL390049.1	329	349
1048	Trinucleotide	GAG	7	21	EL388711.1	481	501
1049	Trinucleotide	GAG	8	24	EL387738.1	175	198
1050	Trinucleotide	GAG	10	30	EL384966.1	95	124
1051	Trinucleotide	GAG	7	21	EL384047.1	122	142
1052	Trinucleotide	GAG	7	21	EL382337.1	512	532
1053	Trinucleotide	GAG	7	21	EL380805.1	247	267
1054	Trinucleotide	GAG	10	30	EL373321.1	174	203
1055	Trinucleotide	GTG	7	21	EL402274.1	30	50
1056	Trinucleotide	GTG	7	21	EL400544.1	461	481
1057	Trinucleotide	GTG	8	24	EL396263.1	598	621
1058	Trinucleotide	GTG	7	21	EL394708.1	800	820
1059	Trinucleotide	GTG	9	27	EL394029.1	328	354
1060	Trinucleotide	GTG	7	21	EL393243.1	88	108
1061	Trinucleotide	GTG	10	30	EL390737.1	498	527
1062	Trinucleotide	GTG	7	21	EL386939.1	68	88
1063	Trinucleotide	GTG	9	27	EL386061.1	466	492
1064	Trinucleotide	GTG	10	30	EL382727.1	601	630
1065	Trinucleotide	GTG	7	21	EL381611.1	290	310
1066	Trinucleotide	GTG	7	21	EL377584.1	542	562
1067	Trinucleotide	GTG	7	21	EL377225.1	139	159
1068	Trinucleotide	GTG	7	21	EL373053.1	539	559
1069	Trinucleotide	GTG	7	21	EL372799.1	551	571
1070	Trinucleotide	GCG	8	24	EL406253.1	111	134
1071	Tetranucleotide	AAAT	5	20	EL410027.1	86	105
1072	Tetranucleotide	AAAT	5	20	EL408539.1	91	110
1073	Tetranucleotide	AAAG	5	20	EL412381.1	16	35
1074	Tetranucleotide	AAAG	6	24	EL407032.1	319	342
1075	Tetranucleotide	AAAG	5	20	EL394107.1	50	69
1076	Tetranucleotide	AAAG	6	24	EL391997.1	135	158
1077	Tetranucleotide	AAAG	6	24	EL384379.1	54	77
1078	Tetranucleotide	AAAG	6	24	EL377573.1	41	64
1079	Tetranucleotide	AAAG	5	20	EL375089.1	205	224
1080	Tetranucleotide	AAAG	6	24	EL374241.1	167	190
1081	Tetranucleotide	AATT	5	20	EL394858.1	144	163
1082	Tetranucleotide	AATC	5	20	EL411065.1	83	102
1083	Tetranucleotide	AATC	5	20	EL409030.1	17	36
1084	Tetranucleotide	AATC	5	20	EL396803.1	511	530
1085	Tetranucleotide	AATC	5	20	EL393028.1	208	227
1086	Tetranucleotide	AATC	5	20	EL392585.1	111	130
1087	Tetranucleotide	AATC	6	24	EL388296.1	62	85
1088	Tetranucleotide	AATC	6	24	EL386255.1	50	73
1089	Tetranucleotide	AATC	7	28	EL385341.1	148	175
1090	Tetranucleotide	AATC	6	24	EL374756.1	95	118
1091	Tetranucleotide	AATG	6	24	EL399038.1	421	444
1092	Tetranucleotide	AACT	5	20	EL399188.1	259	278
1093	Tetranucleotide	AACC	6	24	EL402057.1	60	83
1094	Tetranucleotide	AAGG	6	24	EL407134.1	27	50
1095	Tetranucleotide	AAGG	5	20	EL380800.1	541	560
1096	Tetranucleotide	ATAC	6	24	EL376447.1	27	50
1097	Tetranucleotide	ATAC	6	24	EL374171.1	20	43
1098	Tetranucleotide	ATAG	5	20	EL398325.1	61	80
1099	Tetranucleotide	ATAG	5	20	EL391445.1	55	74
1100	Tetranucleotide	ATAG	5	20	EL381717.1	54	73
1101	Tetranucleotide	ATAG	10	40	EL380457.1	61	100
1102	Tetranucleotide	ATAG	13	52	EL373318.1	39	90
1103	Tetranucleotide	ATTT	5	20	EL407929.1	583	602
1104	Tetranucleotide	ATTT	5	20	EL398060.1	306	325
1105	Tetranucleotide	ATTC	5	20	EL408517.1	19	38
1106	Tetranucleotide	ATTC	5	20	EL407442.1	34	53
1107	Tetranucleotide	ATTC	5	20	EL406217.1	33	52
1108	Tetranucleotide	ATTC	5	20	EL393898.1	32	51
1109	Tetranucleotide	ATTC	5	20	EL391192.1	34	53
1110	Tetranucleotide	ATTC	5	20	EL390377.1	1	20
1111	Tetranucleotide	ATTC	5	20	EL389611.1	35	54
1112	Tetranucleotide	ATTC	5	20	EL385911.1	33	52
1113	Tetranucleotide	ATTC	5	20	EL385799.1	29	48
1114	Tetranucleotide	ATTC	5	20	EL382820.1	35	54
1115	Tetranucleotide	ATTC	5	20	EL379656.1	29	48
1116	Tetranucleotide	ATTC	5	20	EL376204.1	30	49
1117	Tetranucleotide	ATTC	5	20	EL375866.1	33	52
1118	Tetranucleotide	ATTC	5	20	EL375656.1	57	76
1119	Tetranucleotide	ATTC	5	20	EL374436.1	30	49
1120	Tetranucleotide	ATTC	5	20	EL373256.1	31	50
1121	Tetranucleotide	ATTG	5	20	EL402505.1	464	483
1122	Tetranucleotide	ATTG	5	20	EL400487.1	491	510
1123	Tetranucleotide	ATTG	5	20	EL377317.1	109	128
1124	Tetranucleotide	ATCT	6	24	EL411775.1	501	524
1125	Tetranucleotide	ATCT	6	24	EL410257.1	519	542
1126	Tetranucleotide	ATCT	5	20	EL406162.1	100	119
1127	Tetranucleotide	ATCT	6	24	EL405331.1	527	550
1128	Tetranucleotide	ATCT	6	24	EL402026.1	487	510
1129	Tetranucleotide	ATCT	6	24	EL401927.1	502	525
1130	Tetranucleotide	ATCT	5	20	EL389282.1	254	273
1131	Tetranucleotide	ATCT	5	20	EL387375.1	10	29
1132	Tetranucleotide	ATGT	8	32	EL407827.1	531	562
1133	Tetranucleotide	ATGT	5	20	EL393237.1	128	147
1134	Tetranucleotide	ATGT	5	20	EL383350.1	133	152
1135	Tetranucleotide	ATGT	5	20	EL382591.1	126	145
1136	Tetranucleotide	ATGT	5	20	EL378416.1	82	101
1137	Tetranucleotide	ATGT	5	20	EL373953.1	128	147
1138	Tetranucleotide	ACCT	5	20	EL403967.1	651	670
1139	Tetranucleotide	AGCT	5	20	EL400830.1	672	691
1140	Tetranucleotide	TTTC	5	20	EL412324.1	140	159
1141	Tetranucleotide	TTTC	6	24	EL411646.1	93	116
1142	Tetranucleotide	TTTC	7	28	EL411048.1	42	69
1143	Tetranucleotide	TTTC	6	24	EL410617.1	83	106
1144	Tetranucleotide	TTTC	8	32	EL410101.1	32	63
1145	Tetranucleotide	TTTC	6	24	EL409674.1	631	654
1146	Tetranucleotide	TTTC	6	24	EL409087.1	108	131
1147	Tetranucleotide	TTTC	6	24	EL409081.1	86	109
1148	Tetranucleotide	TTTC	5	20	EL407816.1	33	52
1149	Tetranucleotide	TTTC	7	28	EL407350.1	93	120
1150	Tetranucleotide	TTTC	8	32	EL405793.1	42	73
1151	Tetranucleotide	TTTC	6	24	EL405372.1	126	149
1152	Tetranucleotide	TTTC	5	20	EL404543.1	641	660
1153	Tetranucleotide	TTTC	5	20	EL403448.1	65	84
1154	Tetranucleotide	TTTC	7	28	EL400225.1	91	118
1155	Tetranucleotide	TTTC	5	20	EL399775.1	81	100
1156	Tetranucleotide	TTTC	5	20	EL398881.1	50	69
1157	Tetranucleotide	TTTC	8	32	EL398837.1	50	81
1158	Tetranucleotide	TTTC	7	28	EL398768.1	95	122
1159	Tetranucleotide	TTTC	5	20	EL397890.1	1	20
1160	Tetranucleotide	TTTC	5	20	EL397739.1	40	59
1161	Tetranucleotide	TTTC	5	20	EL394506.1	50	69
1162	Tetranucleotide	TTTC	5	20	EL394159.1	25	44
1163	Tetranucleotide	TTTC	6	24	EL393851.1	25	48
1164	Tetranucleotide	TTTC	6	24	EL392963.1	24	47
1165	Tetranucleotide	TTTC	5	20	EL392823.1	102	121
1166	Tetranucleotide	TTTC	5	20	EL390281.1	21	40
1167	Tetranucleotide	TTTC	5	20	EL389583.1	79	98
1168	Tetranucleotide	TTTC	5	20	EL388923.1	91	110
1169	Tetranucleotide	TTTC	7	28	EL388881.1	121	148
1170	Tetranucleotide	TTTC	6	24	EL387685.1	72	95
1171	Tetranucleotide	TTTC	7	28	EL387655.1	79	106
1172	Tetranucleotide	TTTC	5	20	EL387472.1	44	63
1173	Tetranucleotide	TTTC	5	20	EL387441.1	10	29
1174	Tetranucleotide	TTTC	6	24	EL387066.1	36	59
1175	Tetranucleotide	TTTC	5	20	EL386491.1	20	39
1176	Tetranucleotide	TTTC	6	24	EL386371.1	4	27
1177	Tetranucleotide	TTTC	6	24	EL385586.1	176	199
1178	Tetranucleotide	TTTC	6	24	EL384558.1	54	77
1179	Tetranucleotide	TTTC	6	24	EL384516.1	24	47
1180	Tetranucleotide	TTTC	5	20	EL384152.1	235	254
1181	Tetranucleotide	TTTC	5	20	EL384019.1	232	251
1182	Tetranucleotide	TTTC	5	20	EL382263.1	13	32
1183	Tetranucleotide	TTTC	8	32	EL381114.1	2	33
1184	Tetranucleotide	TTTC	7	28	EL381100.1	16	43
1185	Tetranucleotide	TTTC	5	20	EL380597.1	139	158
1186	Tetranucleotide	TTTC	5	20	EL379029.1	24	43
1187	Tetranucleotide	TTTC	6	24	EL378312.1	4	27
1188	Tetranucleotide	TTTC	5	20	EL377652.1	89	108
1189	Tetranucleotide	TTTC	7	28	EL377075.1	96	123
1190	Tetranucleotide	TTTC	7	28	EL375408.1	126	153
1191	Tetranucleotide	TTTC	5	20	EL374723.1	17	36
1192	Tetranucleotide	TTTC	5	20	EL374549.1	5	24
1193	Tetranucleotide	TTTC	6	24	EL374189.1	68	91
1194	Tetranucleotide	TTTC	7	28	EL373358.1	126	153
1195	Tetranucleotide	TTTC	5	20	EL373233.1	29	48
1196	Tetranucleotide	TTCC	6	24	EL384544.1	12	35
1197	Tetranucleotide	TTCC	6	24	EL380478.1	12	35
1198	Tetranucleotide	TCCC	5	20	EL398157.1	124	143
1199	Pentanucleotide	AAAAG	4	20	EL391228.1	62	81
1200	Pentanucleotide	AAAAG	4	20	EL378312.1	38	57
1201	Pentanucleotide	AAATC	4	20	EL409706.1	121	140
1202	Pentanucleotide	AAATC	4	20	EL398687.1	37	56
1203	Pentanucleotide	AAATC	4	20	EL397281.1	29	48
1204	Pentanucleotide	AAATC	4	20	EL389629.1	55	74
1205	Pentanucleotide	AAATC	4	20	EL389628.1	524	543
1206	Pentanucleotide	AAATC	4	20	EL381462.1	39	58
1207	Pentanucleotide	AAACC	4	20	EL393037.1	177	196
1208	Pentanucleotide	AATTC	5	25	EL409039.1	78	102
1209	Pentanucleotide	AATTC	5	25	EL408695.1	104	128
1210	Pentanucleotide	AATTC	4	20	EL399642.1	240	259
1211	Pentanucleotide	AATTC	5	25	EL399425.1	107	131
1212	Pentanucleotide	AATTC	4	20	EL399162.1	95	114
1213	Pentanucleotide	AATTC	4	20	EL398811.1	36	55
1214	Pentanucleotide	AATTC	4	20	EL398182.1	55	74
1215	Pentanucleotide	AATTC	4	20	EL392395.1	192	211
1216	Pentanucleotide	AATTC	4	20	EL391532.1	95	114
1217	Pentanucleotide	AATTC	5	25	EL390559.1	120	144
1218	Pentanucleotide	AATTC	4	20	EL386596.1	74	93
1219	Pentanucleotide	AATTC	4	20	EL382495.1	71	90
1220	Pentanucleotide	AATTC	4	20	EL380789.1	111	130
1221	Pentanucleotide	AATTC	4	20	EL373957.1	89	108
1222	Pentanucleotide	AATCC	4	20	EL396012.1	78	97
1223	Pentanucleotide	AATCG	4	20	EL402633.1	24	43
1224	Pentanucleotide	AATCG	4	20	EL398899.1	25	44
1225	Pentanucleotide	AATCG	4	20	EL386462.1	123	142
1226	Pentanucleotide	AATCG	4	20	EL376062.1	18	37
1227	Pentanucleotide	AACTC	4	20	EL401806.1	107	126
1228	Pentanucleotide	AAGAG	5	25	EL405587.1	34	58
1229	Pentanucleotide	AAGAG	5	25	EL404195.1	29	53
1230	Pentanucleotide	AAGAG	4	20	EL396215.1	608	627
1231	Pentanucleotide	AAGAG	4	20	EL395201.1	26	45
1232	Pentanucleotide	AAGAG	5	25	EL382398.1	43	67
1233	Pentanucleotide	AAGTG	4	20	EL408830.1	442	461
1234	Pentanucleotide	AAGCC	4	20	EL399823.1	429	448
1235	Pentanucleotide	AAGCC	4	20	EL390658.1	699	718
1236	Pentanucleotide	ATATG	4	20	EL398249.1	8	27
1237	Pentanucleotide	ATATG	4	20	EL397679.1	183	202
1238	Pentanucleotide	ATATG	4	20	EL397444.1	71	90
1239	Pentanucleotide	ATATG	4	20	EL380777.1	73	92
1240	Pentanucleotide	ATATG	4	20	EL380646.1	76	95
1241	Pentanucleotide	ATACT	4	20	EL380982.1	2	21
1242	Pentanucleotide	ATTTT	4	20	EL399710.1	382	401
1243	Pentanucleotide	ATTTC	4	20	EL397283.1	6	25
1244	Pentanucleotide	ATTTC	4	20	EL392745.1	195	214
1245	Pentanucleotide	ATTTG	4	20	EL403664.1	187	206
1246	Pentanucleotide	ATTTG	4	20	EL378022.1	141	160
1247	Pentanucleotide	ATTTG	4	20	EL373362.1	106	125
1248	Pentanucleotide	ATTCC	4	20	EL391245.1	27	46
1249	Pentanucleotide	ATTCC	4	20	EL385035.1	49	68
1250	Pentanucleotide	ATTCG	5	25	EL408609.1	25	49
1251	Pentanucleotide	ATTCG	5	25	EL394011.1	16	40
1252	Pentanucleotide	ATTCG	5	25	EL393162.1	71	95
1253	Pentanucleotide	ATTCG	5	25	EL391924.1	22	46
1254	Pentanucleotide	ATTGG	5	25	EL375089.1	546	570
1255	Pentanucleotide	ATCAG	4	20	EL409452.1	668	687
1256	Pentanucleotide	ATCAG	4	20	EL378896.1	19	38
1257	Pentanucleotide	ATCAG	5	25	EL373206.1	9	33
1258	Pentanucleotide	ATCTC	5	25	EL411237.1	70	94
1259	Pentanucleotide	ATCTG	4	20	EL379289.1	33	52
1260	Pentanucleotide	ATCTG	4	20	EL376599.1	5	24
1261	Pentanucleotide	ATCTG	4	20	EL375485.1	7	26
1262	Pentanucleotide	ATGGT	4	20	EL384306.1	311	330
1263	Pentanucleotide	AGTTG	6	30	EL402216.1	617	646
1264	Pentanucleotide	TTTTC	4	20	EL393748.1	30	49
1265	Pentanucleotide	TTTTC	4	20	EL390871.1	196	215
1266	Pentanucleotide	TTTTC	4	20	EL390867.1	179	198
1267	Pentanucleotide	TTTTG	6	30	EL409217.1	13	42
1268	Pentanucleotide	TTTTG	4	20	EL404675.1	612	631
1269	Pentanucleotide	TTTTG	4	20	EL403686.1	663	682
1270	Pentanucleotide	TTTGC	4	20	EL379674.1	7	26
1271	Pentanucleotide	TTTGC	4	20	EL379286.1	29	48
1272	Pentanucleotide	TTTGC	4	20	EL373420.1	28	47
1273	Pentanucleotide	TTTGG	4	20	EL407140.1	619	638
1274	Pentanucleotide	TTCTC	5	25	EL411364.1	33	57
1275	Pentanucleotide	TTCTC	5	25	EL408935.1	56	80
1276	Pentanucleotide	TTCTC	4	20	EL406090.1	44	63
1277	Pentanucleotide	TTCTC	4	20	EL402745.1	27	46
1278	Pentanucleotide	TTCTC	4	20	EL401029.1	243	262
1279	Pentanucleotide	TTCTC	5	25	EL397047.1	30	54
1280	Pentanucleotide	TTCTC	5	25	EL394217.1	11	35
1281	Pentanucleotide	TTCTC	5	25	EL393488.1	30	54
1282	Pentanucleotide	TTCTC	5	25	EL391285.1	51	75
1283	Pentanucleotide	TTCTC	4	20	EL389091.1	121	140
1284	Pentanucleotide	TTCTC	5	25	EL388887.1	15	39
1285	Pentanucleotide	TTCTC	5	25	EL383647.1	54	78
1286	Pentanucleotide	TTCTC	5	25	EL383502.1	27	51
1287	Pentanucleotide	TTCTC	5	25	EL382722.1	56	80
1288	Pentanucleotide	TTCTC	5	25	EL382432.1	48	72
1289	Pentanucleotide	TTCTC	5	25	EL381958.1	47	71
1290	Pentanucleotide	TTCTC	4	20	EL376477.1	63	82
1291	Pentanucleotide	TTCTC	5	25	EL376429.1	67	91
1292	Pentanucleotide	TTCCC	5	25	EL372571.1	49	73
1293	Pentanucleotide	TTGGG	4	20	EL403671.1	614	633
1294	Pentanucleotide	TCTCC	4	20	EL375818.1	349	368
1295	Pentanucleotide	TCCCC	4	20	EL403461.1	80	99
1296	Pentanucleotide	TCCCC	4	20	EL402785.1	1	20
1297	Hexanucleotide	AAAATC	3	18	EL412043.1	43	60
1298	Hexanucleotide	AAAATC	3	18	EL411570.1	79	96
1299	Hexanucleotide	AAAATC	3	18	EL409637.1	86	103
1300	Hexanucleotide	AAAATC	4	24	EL408130.1	211	234
1301	Hexanucleotide	AAAATC	3	18	EL407972.1	133	150
1302	Hexanucleotide	AAAATC	3	18	EL404773.1	152	169
1303	Hexanucleotide	AAAATC	4	24	EL404282.1	209	232
1304	Hexanucleotide	AAAATC	4	24	EL402583.1	183	206
1305	Hexanucleotide	AAAATC	3	18	EL402172.1	199	216
1306	Hexanucleotide	AAAATC	4	24	EL399503.1	18	41
1307	Hexanucleotide	AAAATC	3	18	EL390560.1	431	448
1308	Hexanucleotide	AAAATC	3	18	EL389833.1	384	401
1309	Hexanucleotide	AAAATC	3	18	EL382979.1	62	79
1310	Hexanucleotide	AAAATC	3	18	EL382682.1	56	73
1311	Hexanucleotide	AAAATC	3	18	EL382576.1	80	97
1312	Hexanucleotide	AAAATC	3	18	EL381336.1	80	97
1313	Hexanucleotide	AAAATC	3	18	EL381331.1	418	435
1314	Hexanucleotide	AAAATC	3	18	EL380766.1	428	445
1315	Hexanucleotide	AAAATC	3	18	EL379728.1	48	65
1316	Hexanucleotide	AAAATC	3	18	EL377400.1	419	436
1317	Hexanucleotide	AAAATC	3	18	EL376058.1	421	438
1318	Hexanucleotide	AAAATC	3	18	EL375915.1	419	436
1319	Hexanucleotide	AAAATC	4	24	EL373241.1	26	49
1320	Hexanucleotide	AAAATG	3	18	EL410578.1	642	659
1321	Hexanucleotide	AAAATG	3	18	EL409623.1	636	653
1322	Hexanucleotide	AAAATG	3	18	EL403635.1	645	662
1323	Hexanucleotide	AAAATG	3	18	EL381684.1	642	659
1324	Hexanucleotide	AAAACC	3	18	EL391297.1	225	242
1325	Hexanucleotide	AAAACC	3	18	EL383922.1	199	216
1326	Hexanucleotide	AAAACC	3	18	EL381137.1	24	41
1327	Hexanucleotide	AAAACC	3	18	EL380903.1	66	83
1328	Hexanucleotide	AAAACC	3	18	EL378671.1	55	72
1329	Hexanucleotide	AAAACC	3	18	EL374753.1	792	809
1330	Hexanucleotide	AAAACC	3	18	EL373866.1	782	799
1331	Hexanucleotide	AAAACA	3	18	EL411779.1	197	214
1332	Hexanucleotide	AAAACA	3	18	EL403493.1	195	212
1333	Hexanucleotide	AAAACA	3	18	EL395218.1	134	151
1334	Hexanucleotide	AAAACA	3	18	EL392580.1	315	332
1335	Hexanucleotide	AAAACA	3	18	EL382979.1	45	62
1336	Hexanucleotide	AAAACA	3	18	EL376328.1	550	567
1337	Hexanucleotide	AAAACT	4	24	EL404532.1	99	122
1338	Hexanucleotide	AAAACG	3	18	EL378038.1	394	411
1339	Hexanucleotide	AAAAGG	3	18	EL405226.1	130	147
1340	Hexanucleotide	AAAAGG	5	30	EL388255.1	687	716
1341	Hexanucleotide	AAAAGG	3	18	EL388057.1	140	157
1342	Hexanucleotide	AAAAGA	3	18	EL375564.1	95	112
1343	Hexanucleotide	GGGGAA	4	24	EL406563.1	123	146
1344	Hexanucleotide	AAATTG	3	18	EL397809.1	63	80
1345	Hexanucleotide	AAATTG	3	18	EL394878.1	50	67
1346	Hexanucleotide	AAATTG	3	18	EL392510.1	63	80
1347	Hexanucleotide	AAATTG	4	24	EL388805.1	45	68
1348	Hexanucleotide	AAATTG	3	18	EL385518.1	114	131
1349	Hexanucleotide	AAATTG	3	18	EL379385.1	49	66
1350	Hexanucleotide	AAACCC	3	18	EL410793.1	277	294
1351	Hexanucleotide	AAACCC	5	30	EL393206.1	104	133
1352	Hexanucleotide	AAACCC	5	30	EL388127.1	475	504
1353	Hexanucleotide	AAACCC	3	18	EL382854.1	98	115
1354	Hexanucleotide	AAACCT	4	24	EL403315.1	53	76
1355	Hexanucleotide	AAACCT	3	18	EL388784.1	487	504
1356	Hexanucleotide	AAACCT	4	24	EL378042.1	36	59
1357	Hexanucleotide	AAACCT	3	18	EL376099.1	461	478
1358	Hexanucleotide	AACCCC	4	24	EL409020.1	36	59
1359	Hexanucleotide	AACCCC	3	18	EL394166.1	199	216
1360	Hexanucleotide	AACCCT	3	18	EL412028.1	172	189
1361	Hexanucleotide	AACCCT	4	24	EL410563.1	149	172
1362	Hexanucleotide	AACCCT	3	18	EL407566.1	552	569
1363	Hexanucleotide	AACCCT	3	18	EL400946.1	51	68
1364	Hexanucleotide	AACCCT	3	18	EL399284.1	224	241
1365	Hexanucleotide	AACCCT	3	18	EL397076.1	283	300
1366	Hexanucleotide	AACCCT	3	18	EL396616.1	80	97
1367	Hexanucleotide	AACCCT	3	18	EL396275.1	45	62
1368	Hexanucleotide	AACCCT	4	24	EL395863.1	479	502
1369	Hexanucleotide	AACCCT	3	18	EL392650.1	54	71
1370	Hexanucleotide	AACCCT	3	18	EL392619.1	380	397
1371	Hexanucleotide	AACCCT	3	18	EL392366.1	208	225
1372	Hexanucleotide	AACCCT	3	18	EL392186.1	276	293
1373	Hexanucleotide	AACCCT	4	24	EL391851.1	587	610
1374	Hexanucleotide	AACCCT	3	18	EL390780.1	33	50
1375	Hexanucleotide	AACCCT	4	24	EL388823.1	34	57
1376	Hexanucleotide	AACCCT	3	18	EL384423.1	374	391
1377	Hexanucleotide	AACCCT	3	18	EL381851.1	424	441
1378	Hexanucleotide	AACCCT	3	18	EL381773.1	113	130
1379	Hexanucleotide	AACCCT	5	30	EL380602.1	23	52
1380	Hexanucleotide	AACCCT	3	18	EL379662.1	67	84
1381	Hexanucleotide	AACCCT	3	18	EL379265.1	280	297
1382	Hexanucleotide	AACCCT	3	18	EL377543.1	476	493
1383	Hexanucleotide	AACCCT	3	18	EL376525.1	54	71
1384	Hexanucleotide	AACCCT	3	18	EL376504.1	308	325
1385	Hexanucleotide	AAGGGC	3	18	EL409427.1	307	324
1386	Hexanucleotide	AAGGGC	3	18	EL373574.1	388	405
1387	Hexanucleotide	CCGCCA	3	18	EL405960.1	72	89
1388	Hexanucleotide	CCGCCA	3	18	EL405015.1	359	376
1389	Hexanucleotide	CCGCCA	3	18	EL403695.1	364	381
1390	Hexanucleotide	CCGCCA	3	18	EL399993.1	1	18
1391	Hexanucleotide	CCGCCA	4	24	EL395625.1	30	53
1392	Hexanucleotide	CCGCCA	3	18	EL388863.1	182	199
1393	Hexanucleotide	CCGCCA	3	18	EL388472.1	183	200
1394	Hexanucleotide	CCGCCA	3	18	EL384011.1	111	128
1395	Hexanucleotide	CCGCCA	3	18	EL382545.1	69	86
1396	Hexanucleotide	CCGCCA	3	18	EL380999.1	186	203
1397	Hexanucleotide	CCGCCA	3	18	EL379017.1	123	140
1398	Hexanucleotide	CCGCCA	3	18	EL377232.1	173	190
1399	Hexanucleotide	CCGCCA	3	18	EL374410.1	198	215
1400	Hexanucleotide	CCGCCA	3	18	EL372732.1	89	106
1401	Hexanucleotide	CCGCCT	3	18	EL395779.1	204	221
1402	Hexanucleotide	CCGCCT	3	18	EL395557.1	217	234
1403	Hexanucleotide	CCGCCT	3	18	EL392147.1	184	201
1404	Hexanucleotide	CCGCCT	3	18	EL384954.1	227	244
1405	Hexanucleotide	CCACCT	3	18	EL398974.1	14	31
1406	Hexanucleotide	CCACCT	3	18	EL397125.1	219	236
1407	Hexanucleotide	CCACCT	3	18	EL395690.1	151	168
1408	Hexanucleotide	CCACCT	4	24	EL395452.1	76	99
1409	Hexanucleotide	CCACCT	3	18	EL394840.1	62	79
1410	Hexanucleotide	CCACCT	3	18	EL394304.1	215	232
1411	Hexanucleotide	CCACCT	3	18	EL391807.1	210	227
1412	Hexanucleotide	CCACCT	3	18	EL387770.1	105	122
1413	Hexanucleotide	CCACCT	3	18	EL384735.1	53	70
1414	Hexanucleotide	CCACCT	3	18	EL383070.1	64	81
1415	Hexanucleotide	CCACCT	3	18	EL380797.1	228	245
1416	Hexanucleotide	CCACCT	4	24	EL379701.1	96	119
1417	Hexanucleotide	CCACCT	3	18	EL378513.1	62	79
1418	Hexanucleotide	CCACCT	4	24	EL377795.1	134	157
1419	Hexanucleotide	CCACCT	3	18	EL377404.1	234	251
1420	Hexanucleotide	CCACCT	4	24	EL375554.1	68	91
1421	Hexanucleotide	CCACCT	3	18	EL375420.1	421	438
1422	Hexanucleotide	CCACCT	4	24	EL372940.1	108	131
1423	Hexanucleotide	ACCGTC	3	18	EL404577.1	431	448
1424	Hexanucleotide	ACCGCA	3	18	EL403905.1	580	597
1425	Hexanucleotide	ACCGCA	3	18	EL392462.1	243	260
1426	Hexanucleotide	ACCGCA	3	18	EL380996.1	236	253
1427	Hexanucleotide	ACCGGA	3	18	EL398881.1	550	567
1428	Hexanucleotide	ACCGGA	3	18	EL373944.1	474	491
1429	Hexanucleotide	ACCGGC	3	18	EL399899.1	453	470
1430	Hexanucleotide	ACAGGG	3	18	EL384428.1	23	40
1431	Hexanucleotide	ACTAAT	3	18	EL408600.1	365	382
1432	Hexanucleotide	AGATAT	4	24	EL407652.1	205	228
1433	Hexanucleotide	AGATAG	3	18	EL412307.1	92	109
1434	Hexanucleotide	AGATAG	3	18	EL409879.1	100	117
1435	Hexanucleotide	AGATAG	3	18	EL409682.1	14	31
1436	Hexanucleotide	AGATAG	3	18	EL409130.1	21	38
1437	Hexanucleotide	AGATAG	3	18	EL403124.1	69	86
1438	Hexanucleotide	AGATAG	3	18	EL402101.1	49	66
1439	Hexanucleotide	AGATAG	4	24	EL397115.1	403	426
1440	Hexanucleotide	AGATAG	5	30	EL390173.1	4	33
1441	Hexanucleotide	AGATAG	4	24	EL382856.1	344	367
1442	Hexanucleotide	AGAATC	3	18	EL386067.1	33	50
1443	Hexanucleotide	AGAATC	3	18	EL384290.1	389	406
1444	Hexanucleotide	AGAATC	3	18	EL381262.1	334	351
1445	Hexanucleotide	AGAATC	3	18	EL381044.1	489	506
1446	Hexanucleotide	AGAATC	3	18	EL379002.1	381	398
1447	Hexanucleotide	AGAATC	3	18	EL377968.1	168	185
1448	Hexanucleotide	AGAATC	3	18	EL375878.1	393	410
1449	Hexanucleotide	AGAACA	3	18	EL410812.1	556	573
1450	Hexanucleotide	AGAACA	3	18	EL406497.1	45	62
1451	Hexanucleotide	AGAACA	3	18	EL403625.1	381	398
1452	Hexanucleotide	AGAACA	3	18	EL399636.1	606	623
1453	Hexanucleotide	AGAACA	3	18	EL398863.1	471	488
1454	Hexanucleotide	AGAACA	3	18	EL391915.1	613	630
1455	Hexanucleotide	AGAACA	3	18	EL389860.1	589	606
1456	Hexanucleotide	AGAACA	3	18	EL388998.1	548	565
1457	Hexanucleotide	AGAACA	3	18	EL386174.1	541	558
1458	Hexanucleotide	AGAACA	3	18	EL375264.1	228	245
1459	Hexanucleotide	AGATGG	3	18	EL410988.1	306	323
1460	Hexanucleotide	AGATGG	3	18	EL408681.1	290	307
1461	Hexanucleotide	AGATGG	3	18	EL404634.1	307	324
1462	Hexanucleotide	AGATGG	3	18	EL403960.1	307	324
1463	Hexanucleotide	AGATGG	3	18	EL402847.1	332	349
1464	Hexanucleotide	AGATGG	3	18	EL401144.1	285	302
1465	Hexanucleotide	AGATGG	3	18	EL398341.1	453	470
1466	Hexanucleotide	AGATGG	3	18	EL397701.1	238	255
1467	Hexanucleotide	AGATGG	3	18	EL396243.1	238	255
1468	Hexanucleotide	AGATGG	3	18	EL390026.1	242	259
1469	Hexanucleotide	AGATGG	3	18	EL388231.1	458	475
1470	Hexanucleotide	AGATGG	3	18	EL386317.1	218	235
1471	Hexanucleotide	AGATGG	3	18	EL385532.1	217	234
1472	Hexanucleotide	AGATGG	3	18	EL385323.1	238	255
1473	Hexanucleotide	AGATGG	3	18	EL381944.1	346	363
1474	Hexanucleotide	AGATGG	3	18	EL377032.1	242	259
1475	Hexanucleotide	AGATGG	3	18	EL374344.1	564	581
1476	Hexanucleotide	AGATGA	3	18	EL408237.1	709	726
1477	Hexanucleotide	AGATGA	3	18	EL407330.1	83	100
1478	Hexanucleotide	AGATGA	3	18	EL405578.1	26	43
1479	Hexanucleotide	AGATGA	3	18	EL404679.1	220	237
1480	Hexanucleotide	AGATGA	3	18	EL402253.1	218	235
1481	Hexanucleotide	AGATGA	3	18	EL401961.1	212	229
1482	Hexanucleotide	AGATGA	3	18	EL399956.1	206	223
1483	Hexanucleotide	AGATGA	3	18	EL399826.1	653	670
1484	Hexanucleotide	AGATGA	3	18	EL397481.1	461	478
1485	Hexanucleotide	AGATGA	3	18	EL395892.1	397	414
1486	Hexanucleotide	AGATGA	3	18	EL393291.1	327	344
1487	Hexanucleotide	AGATGA	5	30	EL393291.1	351	380
1488	Hexanucleotide	AGATGA	3	18	EL388556.1	225	242
1489	Hexanucleotide	AGATGA	3	18	EL388556.1	261	278
1490	Hexanucleotide	AGATGA	3	18	EL384084.1	217	234
1491	Hexanucleotide	AGATGA	3	18	EL384061.1	698	715
1492	Hexanucleotide	AGATGA	3	18	EL383195.1	502	519
1493	Hexanucleotide	AGATGA	3	18	EL381982.1	90	107
1494	Hexanucleotide	AGATGA	3	18	EL380135.1	44	61
1495	Hexanucleotide	AGATGA	3	18	EL377317.1	331	348
1496	Hexanucleotide	AGATGA	3	18	EL374431.1	17	34
1497	Hexanucleotide	AGATGA	3	18	EL373423.1	457	474
1498	Hexanucleotide	AGACGG	4	24	EL392354.1	428	451
1499	Hexanucleotide	AGAGGG	4	24	EL388625.1	94	117
1500	Hexanucleotide	AGAGGA	3	18	EL378732.1	550	567
1501	Hexanucleotide	AGAGGA	5	30	EL375482.1	690	719
1502	Hexanucleotide	AGAGGC	3	18	EL401051.1	765	782
1503	Hexanucleotide	AGAGTG	3	18	EL376967.1	732	749
1504	Hexanucleotide	AGAGCA	4	24	EL397692.1	24	47
1505	Hexanucleotide	AGAGCA	4	24	EL393462.1	31	54
1506	Hexanucleotide	AGAGCA	4	24	EL392901.1	85	108
1507	Hexanucleotide	AGAGCA	3	18	EL387470.1	63	80
1508	Hexanucleotide	AGAGCA	4	24	EL382575.1	98	121
1509	Hexanucleotide	AGAGCA	4	24	EL380719.1	93	116
1510	Hexanucleotide	AGAGCA	4	24	EL375710.1	91	114
1511	Hexanucleotide	AGAGCA	4	24	EL373365.1	121	144
1512	Hexanucleotide	AATGGG	3	18	EL405447.1	663	680
1513	Hexanucleotide	AATGGG	3	18	EL402853.1	671	688
1514	Hexanucleotide	AATGGG	3	18	EL398165.1	668	685
1515	Hexanucleotide	AATGGG	3	18	EL396531.1	92	109
1516	Hexanucleotide	AATGGG	3	18	EL387539.1	123	140
1517	Hexanucleotide	AATGGG	3	18	EL386183.1	539	556
1518	Hexanucleotide	AATGGA	3	18	EL411229.1	262	279
1519	Hexanucleotide	AATGGA	3	18	EL404254.1	549	566
1520	Hexanucleotide	AATGGA	4	24	EL402816.1	210	233
1521	Hexanucleotide	AATGGA	3	18	EL402061.1	263	280
1522	Hexanucleotide	AATGGA	3	18	EL385745.1	190	207
1523	Hexanucleotide	AATGGA	3	18	EL385412.1	89	106
1524	Hexanucleotide	AATGGA	3	18	EL375154.1	66	83
1525	Hexanucleotide	AATGGT	3	18	EL384306.1	289	306
1526	Hexanucleotide	AATGGC	3	18	EL382054.1	283	300
1527	Hexanucleotide	ATTGGG	3	18	EL375370.1	607	624
1528	Hexanucleotide	ATTGGA	3	18	EL412205.1	183	200
1529	Hexanucleotide	ATTGGA	3	18	EL409556.1	143	160
1530	Hexanucleotide	ATTGGA	3	18	EL398799.1	159	176
1531	Hexanucleotide	ATTGGA	3	18	EL396037.1	186	203
1532	Hexanucleotide	ATTGGA	3	18	EL394071.1	180	197
1533	Hexanucleotide	ATTGGA	3	18	EL378415.1	140	157
1534	Hexanucleotide	AGTGGG	3	18	EL395707.1	612	629
1535	Hexanucleotide	AGTGGA	5	30	EL408079.1	129	158
1536	Hexanucleotide	AGTGGA	5	30	EL386806.1	34	63
1537	Hexanucleotide	AGTGGT	3	18	EL394516.1	215	232
1538	Hexanucleotide	CATGGA	3	18	EL408518.1	116	133
1539	Hexanucleotide	CATGGA	3	18	EL375554.1	752	769
1540	Hexanucleotide	CATGGC	3	18	EL408518.1	86	103
1541	Hexanucleotide	CATGGC	3	18	EL395452.1	729	746
1542	Hexanucleotide	CGGAGG	4	24	EL386280.1	131	154
1543	Hexanucleotide	CGGAGG	4	24	EL373152.1	150	173
1544	Hexanucleotide	CGGTGG	3	18	EL405672.1	290	307
1545	Hexanucleotide	CGGTGG	4	24	EL404499.1	55	78
1546	Hexanucleotide	CGGTGG	3	18	EL376980.1	61	78
1547	Hexanucleotide	CGGTGC	3	18	EL394216.1	360	377
1548	Hexanucleotide	CGGTCG	3	18	EL383502.1	100	117
1549	Hexanucleotide	CTATCC	3	18	EL393076.1	426	443
1550	Hexanucleotide	CTATCC	3	18	EL386013.1	440	457
1551	Hexanucleotide	CTATCT	3	18	EL407743.1	147	164
1552	Hexanucleotide	CTATCT	3	18	EL406366.1	149	166
1553	Hexanucleotide	CTATCT	3	18	EL404908.1	152	169
1554	Hexanucleotide	CTATCT	3	18	EL403344.1	150	167
1555	Hexanucleotide	CTATCT	3	18	EL403001.1	148	165
1556	Hexanucleotide	CTATCT	3	18	EL400807.1	148	165
1557	Hexanucleotide	CTATCT	3	18	EL394046.1	72	89
1558	Hexanucleotide	CTATCT	3	18	EL384553.1	147	164
1559	Hexanucleotide	CTATCT	3	18	EL381642.1	7	24
1560	Hexanucleotide	GTAATT	5	30	EL405911.1	62	91
1561	Hexanucleotide	GTAATT	5	30	EL405595.1	61	90
1562	Hexanucleotide	GTAACG	4	24	EL408228.1	543	566
1563	Hexanucleotide	GTAACG	4	24	EL407617.1	548	571
1564	Hexanucleotide	GTAACG	4	24	EL405525.1	542	565
1565	Hexanucleotide	GGCCAT	3	18	EL408518.1	89	106
1566	Hexanucleotide	GGCCAT	3	18	EL395452.1	732	749
1567	Hexanucleotide	CGCCGG	3	18	EL409520.1	51	68
1568	Hexanucleotide	CGCCGA	4	24	EL409894.1	209	232
1569	Hexanucleotide	CGCCGT	4	24	EL411364.1	98	121
1570	Hexanucleotide	CGCCGT	4	24	EL397047.1	95	118
1571	Hexanucleotide	CGCCGT	4	24	EL394217.1	76	99
1572	Hexanucleotide	CGCCGT	4	24	EL393488.1	95	118
1573	Hexanucleotide	CGCCGT	4	24	EL388887.1	80	103
1574	Hexanucleotide	CGCCGT	4	24	EL382432.1	113	136
1575	Hexanucleotide	TTTTAT	3	18	EL405150.1	565	582
1576	Hexanucleotide	TTTTAT	3	18	EL404068.1	596	613
1577	Hexanucleotide	TTTTGG	3	18	EL410328.1	3	20
1578	Hexanucleotide	TTTTGA	3	18	EL409348.1	430	447
1579	Hexanucleotide	TTTTGA	3	18	EL407066.1	38	55
1580	Hexanucleotide	TTTTGA	3	18	EL406302.1	88	105
1581	Hexanucleotide	TTTTGA	3	18	EL402366.1	82	99
1582	Hexanucleotide	TTTTGA	3	18	EL402298.1	13	30
1583	Hexanucleotide	TTTTGA	4	24	EL402265.1	29	52
1584	Hexanucleotide	TTTTGA	3	18	EL382748.1	468	485
1585	Hexanucleotide	TTTTGA	4	24	EL375844.1	126	149
1586	Hexanucleotide	TTTTCC	4	24	EL407740.1	163	186
1587	Hexanucleotide	TTTTCC	3	18	EL373891.1	18	35
1588	Hexanucleotide	TTTTCT	6	36	EL411229.1	364	399
1589	Hexanucleotide	TTTTCT	3	18	EL405334.1	47	64
1590	Hexanucleotide	TTTTCT	6	36	EL402061.1	365	400
1591	Hexanucleotide	TTTTCT	3	18	EL400804.1	31	48
1592	Hexanucleotide	TTTTCT	3	18	EL381095.1	2	19
1593	Hexanucleotide	TTTTCA	3	18	EL407330.1	603	620
1594	Hexanucleotide	TTTTCA	3	18	EL373560.1	29	46
1595	Hexanucleotide	TTTTCG	3	18	EL391827.1	203	220
1596	Hexanucleotide	TTTTCG	3	18	EL385607.1	265	282
1597	Hexanucleotide	TTTTCG	3	18	EL385556.1	142	159
1598	Hexanucleotide	TTTTCG	3	18	EL384426.1	147	164
1599	Hexanucleotide	TTTGGA	3	18	EL409634.1	94	111
1600	Hexanucleotide	TTTGGA	3	18	EL406779.1	218	235
1601	Hexanucleotide	TTTGGA	3	18	EL396810.1	176	193
1602	Hexanucleotide	TTTCCA	3	18	EL410793.1	11	28
1603	Hexanucleotide	TTTCCA	4	24	EL403173.1	21	44
1604	Hexanucleotide	TTTCCA	3	18	EL401598.1	125	142
1605	Hexanucleotide	TTTCCA	4	24	EL401277.1	129	152
1606	Hexanucleotide	TTTCCA	3	18	EL394082.1	62	79
1607	Hexanucleotide	TTTCCA	3	18	EL393182.1	72	89
1608	Hexanucleotide	TTTCCA	4	24	EL385962.1	77	100
1609	Hexanucleotide	TTTCCA	3	18	EL385633.1	64	81
1610	Hexanucleotide	TTTCCA	3	18	EL374548.1	63	80
1611	Hexanucleotide	TTCCCA	4	24	EL403339.1	147	170
1612	Hexanucleotide	GGGAAT	4	24	EL405447.1	660	683
1613	Hexanucleotide	GGGAAT	4	24	EL402853.1	668	691
1614	Hexanucleotide	GGGAAT	4	24	EL398165.1	665	688
1615	Hexanucleotide	GGGAAT	3	18	EL397630.1	668	685
1616	Hexanucleotide	GGGAAT	4	24	EL396531.1	89	112
1617	Hexanucleotide	GGGAAT	3	18	EL396216.1	577	594
1618	Hexanucleotide	GGGAAT	3	18	EL391236.1	556	573
1619	Hexanucleotide	GGGAAT	4	24	EL387539.1	120	143
1620	Hexanucleotide	GGGAAT	4	24	EL386183.1	536	559
1621	Hexanucleotide	GGGAAT	3	18	EL378249.1	687	704
1622	Hexanucleotide	GGGAAG	3	18	EL406563.1	124	141
1623	Hexanucleotide	GGCGGA	4	24	EL386280.1	129	152
1624	Hexanucleotide	GGCGGA	4	24	EL373152.1	148	171
1625	Hexanucleotide	GGTGGA	3	18	EL397025.1	263	280
1626	Hexanucleotide	TGGCTA	3	18	EL391665.1	614	631
1627	Hexanucleotide	TGGCTA	3	18	EL382909.1	361	378
1628	Hexanucleotide	TGGCAT	3	18	EL412051.1	741	758
1629	Hexanucleotide	TGGCGA	4	24	EL394288.1	25	48
1630	Hexanucleotide	TGGCCA	3	18	EL408518.1	88	105
1631	Hexanucleotide	TGGCCA	3	18	EL395452.1	731	748
1632	Hexanucleotide	TGATTA	3	18	EL403232.1	786	803
1633	Hexanucleotide	TGATTA	3	18	EL400351.1	426	443
1634	Hexanucleotide	TGATTC	3	18	EL385112.1	359	376
1635	Hexanucleotide	TGCTTC	3	18	EL405419.1	191	208
1636	Hexanucleotide	TCTATT	4	24	EL402128.1	29	52
1637	Hexanucleotide	TCTATT	5	30	EL383715.1	14	43
1638	Hexanucleotide	TCTATA	3	18	EL393600.1	98	115
1639	Hexanucleotide	TCTATA	3	18	EL392355.1	25	42
1640	Hexanucleotide	TCTATA	5	30	EL389216.1	60	89
1641	Hexanucleotide	TCTATA	3	18	EL387871.1	16	33
1642	Hexanucleotide	TCTATA	3	18	EL382860.1	19	36
1643	Hexanucleotide	TCTATA	4	24	EL381592.1	120	143
1644	Hexanucleotide	TCTATA	3	18	EL380575.1	51	68
1645	Hexanucleotide	TCTATC	4	24	EL380575.1	99	122
1646	Hexanucleotide	TCTATC	3	18	EL407743.1	146	163
1647	Hexanucleotide	TCTATC	3	18	EL406366.1	148	165
1648	Hexanucleotide	TCTATC	3	18	EL404908.1	151	168
1649	Hexanucleotide	TCTATC	3	18	EL403344.1	149	166
1650	Hexanucleotide	TCTATC	3	18	EL403001.1	147	164
1651	Hexanucleotide	TCTATC	3	18	EL400807.1	147	164
1652	Hexanucleotide	TCTATC	3	18	EL394046.1	71	88
1653	Hexanucleotide	TCTATC	3	18	EL384553.1	146	163
1654	Hexanucleotide	TCTATC	3	18	EL381642.1	6	23
1655	Hexanucleotide	TCGATT	3	18	EL405773.1	5	22
1656	Hexanucleotide	TCGATT	3	18	EL390907.1	138	155
1657	Hexanucleotide	TCGATT	3	18	EL373325.1	112	129
1658	Hexanucleotide	TCCATA	5	30	EL410477.1	69	98
1659	Hexanucleotide	TCCATA	5	30	EL374849.1	129	158
1660	Hexanucleotide	TCCATA	5	30	EL372720.1	117	146
1661	Hexanucleotide	TCCATC	3	18	EL412200.1	52	69
1662	Hexanucleotide	TCCATC	3	18	EL411714.1	77	94
1663	Hexanucleotide	TCCATC	3	18	EL404588.1	109	126
1664	Hexanucleotide	TCCATC	3	18	EL402180.1	39	56
1665	Hexanucleotide	TCCATC	3	18	EL399930.1	34	51
1666	Hexanucleotide	TCCATC	5	30	EL397025.1	44	73
1667	Hexanucleotide	TCCATC	3	18	EL395999.1	15	32
1668	Hexanucleotide	TCCATC	6	36	EL395974.1	64	99
1669	Hexanucleotide	TCCATC	4	24	EL395855.1	94	117
1670	Hexanucleotide	TCCATC	3	18	EL395089.1	55	72
1671	Hexanucleotide	TCCATC	5	30	EL389986.1	131	160
1672	Hexanucleotide	TCCATC	4	24	EL389092.1	8	31
1673	Hexanucleotide	TCCATC	3	18	EL388520.1	5	22
1674	Hexanucleotide	TCCATC	6	36	EL386397.1	44	79
1675	Hexanucleotide	TCCATC	6	36	EL383695.1	23	58
1676	Hexanucleotide	TCCATC	6	36	EL383585.1	25	60
1677	Hexanucleotide	TCCATC	16	96	EL382716.1	170	265
1678	Hexanucleotide	TCCATC	6	36	EL382578.1	55	90
1679	Hexanucleotide	TCCATC	18	108	EL381184.1	179	286
1680	Hexanucleotide	TCCATC	4	24	EL381054.1	15	38
1681	Hexanucleotide	TCCATC	6	36	EL380746.1	37	72
1682	Hexanucleotide	TCCATC	3	18	EL380651.1	36	53
1683	Hexanucleotide	TCCATC	3	18	EL379276.1	189	206
1684	Hexanucleotide	TCCATC	3	18	EL378219.1	122	139
1685	Hexanucleotide	TCCATC	3	18	EL377516.1	41	58
1686	Hexanucleotide	TCCATC	3	18	EL376371.1	81	98
1687	Hexanucleotide	TCCATC	3	18	EL375133.1	28	45
1688	Hexanucleotide	TCCATC	11	66	EL374801.1	203	268
1689	Hexanucleotide	TCCATC	3	18	EL374787.1	81	98
1690	Hexanucleotide	TCCATC	3	18	EL374577.1	22	39
1691	Hexanucleotide	TCCATC	4	24	EL374480.1	21	44
1692	Hexanucleotide	TCCATC	5	30	EL373004.1	57	86
1693	Hexanucleotide	TCTTAA	5	30	EL409131.1	21	50
1694	Hexanucleotide	TCTTAA	5	30	EL390082.1	74	103
1695	Hexanucleotide	TCTTAA	5	30	EL387375.1	36	65
1696	Hexanucleotide	TCTTGT	3	18	EL390536.1	9	26
1697	Hexanucleotide	TCTTGT	3	18	EL376178.1	18	35
1698	Hexanucleotide	TCTTGT	3	18	EL374915.1	219	236
1699	Hexanucleotide	TCTTGA	3	18	EL409714.1	417	434
1700	Hexanucleotide	TCTTGA	3	18	EL403625.1	435	452
1701	Hexanucleotide	TCTACT	4	24	EL403491.1	80	103
1702	Hexanucleotide	TCTCCC	3	18	EL404996.1	43	60
1703	Hexanucleotide	TCTCCC	3	18	EL401185.1	53	70
1704	Hexanucleotide	TCTCCC	3	18	EL382867.1	39	56
1705	Hexanucleotide	TCTCCT	3	18	EL411899.1	144	161
1706	Hexanucleotide	TCTCCT	3	18	EL410089.1	150	167
1707	Hexanucleotide	TCTCCT	4	24	EL407497.1	53	76
1708	Hexanucleotide	TCTCCT	4	24	EL403213.1	38	61
1709	Hexanucleotide	TCTCCT	4	24	EL402850.1	221	244
1710	Hexanucleotide	TCTCCT	3	18	EL401877.1	151	168
1711	Hexanucleotide	TCTCCT	3	18	EL400608.1	51	68
1712	Hexanucleotide	TCTCCT	3	18	EL398745.1	238	255
1713	Hexanucleotide	TCTCCT	4	24	EL397584.1	164	187
1714	Hexanucleotide	TCTCCT	3	18	EL394612.1	298	315
1715	Hexanucleotide	TCTCCT	3	18	EL393738.1	262	279
1716	Hexanucleotide	TCTCCT	4	24	EL387957.1	30	53
1717	Hexanucleotide	TCTCCT	3	18	EL384057.1	165	182
1718	Hexanucleotide	TCTCCT	4	24	EL383307.1	182	205
1719	Hexanucleotide	TCTCCT	4	24	EL382716.1	264	287
1720	Hexanucleotide	TCTCCT	4	24	EL381184.1	285	308
1721	Hexanucleotide	TCTCCT	4	24	EL374801.1	267	290
1722	Hexanucleotide	TCTCCT	3	18	EL373628.1	99	116
1723	Hexanucleotide	TCTCCG	3	18	EL400973.1	199	216
1724	Hexanucleotide	TCTCAT	3	18	EL393051.1	12	29
1725	Hexanucleotide	TCTCAT	5	30	EL375851.1	15	44
1726	Hexanucleotide	TCTCAA	4	24	EL410713.1	64	87
1727	Hexanucleotide	TCTCAA	4	24	EL393665.1	75	98
1728	Hexanucleotide	TCTCAA	4	24	EL392219.1	101	124
1729	Hexanucleotide	TCTCAA	3	18	EL387185.1	659	676
1730	Hexanucleotide	TCTCAA	3	18	EL382187.1	726	743
1731	Hexanucleotide	TCTCAA	4	24	EL380071.1	67	90
1732	Hexanucleotide	TCTCAC	4	24	EL407253.1	84	107
1733	Hexanucleotide	TCACCC	3	18	EL408529.1	110	127
1734	Hexanucleotide	TCACCA	5	30	EL408525.1	127	156
1735	Hexanucleotide	TCACCA	10	60	EL407151.1	32	91
1736	Hexanucleotide	TCACCA	3	18	EL404098.1	765	782
1737	Hexanucleotide	TCACCA	5	30	EL404082.1	111	140
1738	Hexanucleotide	TCACCA	3	18	EL403857.1	42	59
1739	Hexanucleotide	TCACCA	5	30	EL388287.1	40	69
1740	Hexanucleotide	TCACCA	5	30	EL378252.1	73	102
1741	Hexanucleotide	TCACCA	3	18	EL376294.1	137	154
1742	Hexanucleotide	TCACCA	3	18	EL372831.1	134	151
1743	Hexanucleotide	GTACCA	3	18	EL375683.1	254	271
1744	Hexanucleotide	GTACCG	3	18	EL399589.1	345	362
1745	Hexanucleotide	GCTCCA	3	18	EL410027.1	686	703
1746	Hexanucleotide	GCTCCA	3	18	EL408539.1	692	709
1747	Hexanucleotide	GCTCCA	3	18	EL408343.1	656	673
1748	Hexanucleotide	GCTCCA	3	18	EL406965.1	585	602
1749	Hexanucleotide	GCCTCA	3	18	EL402505.1	145	162
1750	Hexanucleotide	GCCTCA	3	18	EL400487.1	172	189
1751	Hexanucleotide	GCCTCA	3	18	EL381174.1	690	707
1752	Hexanucleotide	GCCTCA	3	18	EL374753.1	700	717
1753	Hexanucleotide	GCCTCA	3	18	EL373866.1	690	707
1754	Hexanucleotide	GCCACC	3	18	EL412066.1	378	395
1755	Hexanucleotide	GCCACC	3	18	EL411024.1	145	162
1756	Hexanucleotide	GCCACC	4	24	EL405960.1	68	91
1757	Hexanucleotide	GCCACC	3	18	EL405588.1	207	224
1758	Hexanucleotide	GCCACC	3	18	EL405015.1	361	378
1759	Hexanucleotide	GCCACC	3	18	EL404282.1	66	83
1760	Hexanucleotide	GCCACC	3	18	EL403770.1	197	214
1761	Hexanucleotide	GCCACC	3	18	EL403695.1	366	383
1762	Hexanucleotide	GCCACC	3	18	EL402583.1	40	57
1763	Hexanucleotide	GCCACC	3	18	EL399993.1	3	20
1764	Hexanucleotide	GCCACC	5	30	EL395625.1	26	55
1765	Hexanucleotide	GCCACC	3	18	EL388863.1	184	201
1766	Hexanucleotide	GCCACC	3	18	EL388472.1	185	202
1767	Hexanucleotide	GCCACC	3	18	EL384011.1	113	130
1768	Hexanucleotide	GCCACC	3	18	EL380999.1	188	205
1769	Hexanucleotide	GCCACC	3	18	EL379017.1	125	142
1770	Hexanucleotide	GCCACC	3	18	EL378801.1	98	115
1771	Hexanucleotide	GCCACC	3	18	EL377232.1	175	192
1772	Hexanucleotide	GCCACC	3	18	EL374410.1	200	217
1773	Hexanucleotide	GCCACC	3	18	EL372732.1	91	108
1774	Hexanucleotide	GCCACA	5	30	EL374918.1	646	675
1775	Hexanucleotide	GCCACG	3	18	EL394912.1	224	241
1776	Hexanucleotide	GATAGA	3	18	EL412307.1	93	110
1777	Hexanucleotide	GATAGA	3	18	EL409879.1	101	118
1778	Hexanucleotide	GATAGA	3	18	EL409682.1	15	32
1779	Hexanucleotide	GATAGA	3	18	EL409130.1	22	39
1780	Hexanucleotide	GATAGA	3	18	EL403124.1	70	87
1781	Hexanucleotide	GATAGA	3	18	EL402101.1	50	67
1782	Hexanucleotide	GATAGA	3	18	EL397115.1	404	421
1783	Hexanucleotide	GATAGA	4	24	EL390173.1	5	28
1784	Hexanucleotide	GATAGA	3	18	EL382856.1	345	362
1785	Hexanucleotide	GATGGT	3	18	EL400351.1	532	549
1786	Hexanucleotide	GATGGT	3	18	EL383277.1	772	789
1787	Hexanucleotide	GATGGT	3	18	EL379402.1	269	286
1788	Hexanucleotide	GATGGA	3	18	EL412076.1	49	66
1789	Hexanucleotide	GATGGA	4	24	EL410988.1	301	324
1790	Hexanucleotide	GATGGA	3	18	EL410983.1	45	62
1791	Hexanucleotide	GATGGA	3	18	EL409328.1	48	65
1792	Hexanucleotide	GATGGA	4	24	EL408681.1	285	308
1793	Hexanucleotide	GATGGA	3	18	EL407755.1	49	66
1794	Hexanucleotide	GATGGA	4	24	EL404634.1	302	325
1795	Hexanucleotide	GATGGA	3	18	EL404176.1	37	54
1796	Hexanucleotide	GATGGA	4	24	EL403960.1	302	325
1797	Hexanucleotide	GATGGA	3	18	EL403499.1	48	65
1798	Hexanucleotide	GATGGA	4	24	EL402847.1	327	350
1799	Hexanucleotide	GATGGA	4	24	EL401144.1	280	303
1800	Hexanucleotide	GATGGA	3	18	EL400507.1	47	64
1801	Hexanucleotide	GATGGA	3	18	EL399641.1	520	537
1802	Hexanucleotide	GATGGA	3	18	EL398341.1	448	465
1803	Hexanucleotide	GATGGA	3	18	EL397701.1	239	256
1804	Hexanucleotide	GATGGA	3	18	EL396243.1	239	256
1805	Hexanucleotide	GATGGA	3	18	EL396022.1	264	281
1806	Hexanucleotide	GATGGA	3	18	EL392059.1	537	554
1807	Hexanucleotide	GATGGA	3	18	EL390026.1	243	260
1808	Hexanucleotide	GATGGA	3	18	EL388231.1	453	470
1809	Hexanucleotide	GATGGA	3	18	EL386317.1	219	236
1810	Hexanucleotide	GATGGA	3	18	EL386115.1	48	65
1811	Hexanucleotide	GATGGA	3	18	EL385532.1	218	235
1812	Hexanucleotide	GATGGA	3	18	EL385323.1	239	256
1813	Hexanucleotide	GATGGA	3	18	EL377032.1	243	260
1814	Hexanucleotide	GATGGA	3	18	EL373347.1	48	65
1815	Hexanucleotide	CATTAT	4	24	EL405952.1	61	84
1816	Hexanucleotide	CATTAT	3	18	EL392198.1	453	470
1817	Hexanucleotide	CATTGC	4	24	EL408825.1	10	33
1818	Hexanucleotide	CATTGC	4	24	EL402614.1	56	79
1819	Hexanucleotide	CATTGC	4	24	EL401254.1	13	36
1820	Hexanucleotide	CATTGC	4	24	EL400875.1	9	32
1821	Hexanucleotide	CATTGC	4	24	EL398857.1	2	25
1822	Hexanucleotide	CATTGC	4	24	EL376899.1	77	100
1823	Hexanucleotide	CATGAT	4	24	EL409198.1	250	273
1824	Hexanucleotide	CCGGTT	3	18	EL404946.1	289	306
1825	Hexanucleotide	CCGGTT	3	18	EL401319.1	285	302
1826	Hexanucleotide	CCGGTT	3	18	EL396097.1	325	342
1827	Hexanucleotide	CCGGTT	3	18	EL389939.1	323	340
1828	Hexanucleotide	CCGGTT	3	18	EL385956.1	106	123
1829	Hexanucleotide	CCGGTT	3	18	EL385835.1	286	303
1830	Hexanucleotide	CCGGTT	3	18	EL383777.1	291	308
1831	Hexanucleotide	CCGGTT	3	18	EL383009.1	116	133
1832	Hexanucleotide	CCGGTT	3	18	EL380536.1	302	319
1833	Hexanucleotide	CCGGTT	3	18	EL380114.1	319	336
1834	Hexanucleotide	CCGGTA	3	18	EL411772.1	477	494
1835	Hexanucleotide	CCGGTA	3	18	EL407833.1	472	489
1836	Hexanucleotide	CCGGTA	3	18	EL405766.1	613	630
1837	Hexanucleotide	GCGGCA	3	18	EL395136.1	215	232
1838	Hexanucleotide	GCGGCA	3	18	EL393615.1	203	220
1839	Hexanucleotide	GCGGCA	3	18	EL392346.1	101	118
1840	Hexanucleotide	GCGGCA	3	18	EL376334.1	201	218
1841	Hexanucleotide	GAGGCA	3	18	EL401051.1	766	783
