# Supplementary material for: Occurrence of simple sequence repeats in cDNA sequences of safflower (Carthamus tinctorius) reveals the importance of SSR-containing genes for cell biology and dynamic response to environmental cues
Source: Front Plant Sci. 2022 Nov 17;13:991107. doi: 10.3389/fpls.2022.991107 (PMC9714374; doi:10.3389/fpls.2022.991107)
Supplement: Supplementary file 4 [file DataSheet_3.xlsx]

## Sheet: Sheet1
Supplemental Table S3. Results of protein BLAST for SSR-containing cDNAs of safflower.
#	SSR motif type	cDNA accession	Hit name	Query cover	E value	Per. Ident	Accession	Gene ID
1	Mononucleotide	EL409211.1	translocon-associated protein beta (TRAPB) family protein [Arabidopsis thaliana]	0.95	2e-87	0.6612	NP_001119221.1	831251
2	Mononucleotide	EL390125.1	No predicted ORF	-	-	-	-	-
3	Mononucleotide	EL388551.1	fructokinase-like 1 [Arabidopsis thaliana]	1	3e-48	0.6696	NP_190977.1	824576
4	Mononucleotide	EL387027.1	No predicted ORF	-	-	-	-	-
5	Mononucleotide	EL384248.1	No predicted ORF	-	-	-	-	-
6	Mononucleotide	EL383325.1	translocon-associated protein beta (TRAPB) family protein [Arabidopsis thaliana]	0.92	5e-87	0.6612	NP_001119221.1	831251
7	Mononucleotide	EL381116.1	PREDICTED: Cynara cardunculus var. scolymus protein FAR1-RELATED SEQUENCE 5-like (LOC112519915), mRNA	0.57	3e-170	0.9052	XM_025128235.1	112519915
8	Dinucleotide	EL412337.1	RAC-like 1 [Arabidopsis thaliana]	0.95	6e-14	1	NP_001077910.1	816290
9	Dinucleotide	EL412272.1	DEA(D/H)-box RNA helicase family protein [Arabidopsis thaliana]	0.99	1e-37	0.7196	NP_175911.1	841958
10	Dinucleotide	EL412220.1	PREDICTED: Cynara cardunculus var. scolymus ER lumen protein-retaining receptor (LOC112512445), mRNA	0.98	0	0.9128	XM_025118414.1	112512445
11	Dinucleotide	EL409563.1	B-box type zinc finger family protein [Arabidopsis thaliana]	0.94	2e-67	0.8304	NP_001320162.1	830051
12	Dinucleotide	EL409143.1	PREDICTED: Cynara cardunculus var. scolymus ER lumen protein-retaining receptor (LOC112512445), mRNA	0.98	0	0.9128	XM_025118414.1	112512445
13	Dinucleotide	EL409092.1	potassium channel beta subunit 1 [Arabidopsis thaliana]	1	2e-83	0.7353	NP_171963.1	839450
14	Dinucleotide	EL407305.1	mtACP2 [Arabidopsis thaliana]	1	9e-65	0.7727	OAP18641.1	-
15	Dinucleotide	EL407205.1	ER lumen retaining receptor (HDEL receptor), putative [Arabidopsis thaliana]	0.98	5e-32	0.8	AAM64352.1	-
16	Dinucleotide	EL406175.1	mtACP2 [Arabidopsis thaliana]	1	2e-64	0.7652	OAP18641.1	-
17	Dinucleotide	EL406057.1	PLATZ transcription factor family protein [Artemisia annua]	0.94	7e-25	0.7059	PWA44304.1	-
18	Dinucleotide	EL405547.1	vacuolar iron transporter 1 [Arabidopsis thaliana]	0.94	2e-65	0.8319	NP_178286.1	814708
19	Dinucleotide	EL404121.1	DEA(D/H)-box RNA helicase family protein [Arabidopsis thaliana]	0.99	1e-36	0.7103	NP_175911.1	841958
20	Dinucleotide	EL403921.1	vacuolar iron transporter 1 [Arabidopsis thaliana]	0.97	2e-136	0.7839	NP_178286.1	814708
21	Dinucleotide	EL401200.1	Arabidopsis thaliana SCAR1 (SCAR1) mRNA, complete cds	1	0	1	AY743926.1	-
22	Dinucleotide	EL400996.1	No hit	-	-	-	-	-
23	Dinucleotide	EL400287.1	flavanone 3-hydroxylase [Carthamus tinctorius]	1	3e-126	0.9943	AHY99670.1	-
24	Dinucleotide	EL398215.1	mitochondrial F1-ATPase, gamma subunit (ATP3_ARATH) [Arabidopsis thaliana]	1	8e-86	0.7	AAM96955.1	-
25	Dinucleotide	EL397135.1	No hit	-	-	-	-	-
26	Dinucleotide	EL396644.1	RNA-binding (RRM/RBD/RNP motifs) family protein [Arabidopsis thaliana]	0.93	3e-94	0.6979	NP_001328758.1	-
27	Dinucleotide	EL396506.1	No predicted ORF	-	-	-	-	-
28	Dinucleotide	EL396335.1	No predicted ORF	-	-	-	-	-
29	Dinucleotide	EL396237.1	ATPase family associated with various cellular activities (AAA) [Arabidopsis thaliana]	0.99	5e-145	0.8688	NP_198126.1	827071
30	Dinucleotide	EL395715.1	farnesyl diphosphate synthase short form [Arabidopsis thaliana]	0.99	4e-131	0.7778	AAB07264.1	-
31	Dinucleotide	EL395667.1	flocculation FLO11-like protein [Arabidopsis thaliana]	0.99	3e-33	0.5739	NP_181536.3	832836
32	Dinucleotide	EL393982.1	Transducin/WD40 repeat-like superfamily protein [Arabidopsis thaliana]	0.92	1e-34	0.5424	NP_001331831.1	818595
33	Dinucleotide	EL393600.1	N-acetylglucosamine-1-phosphate uridylyltransferase 1 [Arabidopsis thaliana]	0.91	2e-82	0.7823	NP_001319120.1	839993
34	Dinucleotide	EL393404.1	No hit	-	-	-	-	-
35	Dinucleotide	EL392933.1	N-acetylglucosamine-1-phosphate uridylyltransferase 1 [Arabidopsis thaliana]	0.91	2e-82	0.7823	NP_001319120.1	839993
36	Dinucleotide	EL392430.1	DEA(D/H)-box RNA helicase family protein [Arabidopsis thaliana]	1	1e-41	0.7105	NP_175911.1	841958
37	Dinucleotide	EL392057.1	putative MYB-related protein [Arabidopsis thaliana]	0.66	2e-18	0.7556	AAF23291.1	-
38	Dinucleotide	EL391628.1	FPS1 [Arabidopsis thaliana]	1	5e-144	0.786	OAO94430.1	-
39	Dinucleotide	EL391314.1	Transducin/WD40 repeat-like superfamily protein [Arabidopsis thaliana]	0.94	2e-77	0.6319	NP_001331831.1	835718
40	Dinucleotide	EL391011.1	UDP-XYL synthase 6 [Arabidopsis thaliana]	1	7e-114	0.8944	NP_001325413.1	817426
41	Dinucleotide	EL390759.1	Nucleotide-sugar transporter family protein [Arabidopsis thaliana]	0.7	1e-50	0.8152	NP_194965.1	829374
42	Dinucleotide	EL390720.1	No predicted ORF	-	-	-	-	-
43	Dinucleotide	EL390549.1	Cyclophilin-like peptidyl-prolyl cis-trans isomerase family protein [Arabidopsis thaliana]	0.98	6e-78	0.689	NP_001190889.1	829377
44	Dinucleotide	EL390502.1	No predicted ORF	-	-	-	-	-
45	Dinucleotide	EL390331.1	farnesyl diphosphate synthase 2 [Arabidopsis thaliana]	0.99	1e-76	0.8372	NP_974565.1	827430
46	Dinucleotide	EL389616.1	Nucleotide-sugar transporter family protein [Arabidopsis thaliana]	0.98	6e-51	0.8152	NP_194965.1	829374
47	Dinucleotide	EL389469.1	Nucleotide-sugar transporter family protein [Arabidopsis thaliana]	1	5e-88	0.8389	NP_001328903.1	826570
48	Dinucleotide	EL388626.1	UDP-glucuronic acid decarboxylase 3 [Arabidopsis thaliana]	0.99	5e-124	0.8643	NP_001078768.1	836047
49	Dinucleotide	EL387717.1	JR3 protein [Arabidopsis thaliana]	0.99	1e-77	0.6987	CAA73905.1	-
50	Dinucleotide	EL386333.1	Transducin/WD40 repeat-like superfamily protein [Arabidopsis thaliana]	0.95	1e-73	0.6343	NP_001331831.1	835718
51	Dinucleotide	EL386069.1	DEA(D/H)-box RNA helicase family protein [Arabidopsis thaliana]	1	1e-109	0.799	NP_175911.1	841958
52	Dinucleotide	EL385869.1	UDP-XYL synthase 6 [Arabidopsis thaliana]	0.87	3e-18	0.7241	NP_001325413.1	817426
53	Dinucleotide	EL385868.1	NAD-dependent epimerase/dehydratase [Cynara cardunculus var. scolymus]	0.87	5e-30	0.9483	KVI11977.1	-
54	Dinucleotide	EL385800.1	PREDICTED: Cynara cardunculus var. scolymus protein TIFY 4B-like (LOC112512714), transcript variant X6, mRNA	0.96	0	0.8343	XM_025118827.1	112512714
55	Dinucleotide	EL383826.1	PREDICTED: Cynara cardunculus var. scolymus putative G3BP-like protein (LOC112519010), transcript variant X3, mRNA	0.97	0	0.9319	XM_025126882.1	112519010
56	Dinucleotide	EL382880.1	No predicted ORF	-	-	-	-	-
57	Dinucleotide	EL382551.1	ATPase family associated with various cellular activities (AAA) [Arabidopsis thaliana]	0.99	2e-144	0.8721	NP_198126.1	832836
58	Dinucleotide	EL381726.1	zinc finger protein 1 [Arabidopsis thaliana]	0.98	2e-86	0.6954	NP_566183.1	821230
59	Dinucleotide	EL381697.1	kinesin-like protein KIN-13B [Cynara cardunculus var. scolymus]	0.94	2e-91	0.8786	XP_024980194.1	112517106
60	Dinucleotide	EL380985.1	RNA-binding (RRM/RBD/RNP motifs) family protein [Arabidopsis thaliana]	0.93	5e-95	0.7031	NP_001328758.1	827071
61	Dinucleotide	EL380543.1	NAC domain-containing protein 96-like isoform X2 [Cynara cardunculus var. scolymus]	0.82	2e-36	0.9254	XP_024969072.1	112508632
62	Dinucleotide	EL380345.1	Ypt/Rab-GAP domain of gyp1p superfamily protein [Arabidopsis thaliana]	0.94	2e-36	0.4392	NP_001323239.1	839404
63	Dinucleotide	EL379967.1	flavanone 3-hydroxylase [Arabidopsis thaliana]	0.99	2e-127	0.735	NP_190692.1	824287
64	Dinucleotide	EL379564.1	No predicted ORF	-	-	-	-	-
65	Dinucleotide	EL379285.1	farnesyl diphosphate synthase short form [Arabidopsis thaliana]	1	9e-84	0.7516	AAB07264.1	-
66	Dinucleotide	EL378519.1	No hit	-	-	-	-	-
67	Dinucleotide	EL377565.1	serine carboxypeptidase-like 34 [Arabidopsis thaliana]	0.86	6e-100	0.7268	NP_001078615.1	832385
68	Dinucleotide	EL376310.1	PREDICTED: Cynara cardunculus var. scolymus putative G3BP-like protein (LOC112519010), transcript variant X3, mRNA	0.97	0	0.9319	XM_025126882.1	112519010
69	Dinucleotide	EL374903.1	ATPase family associated with various cellular activities (AAA) [Arabidopsis thaliana]	0.99	1e-145	0.8733	NP_198126.1	832836
70	Dinucleotide	EL374561.1	ATPase family associated with various cellular activities (AAA) [Arabidopsis thaliana]	0.99	2e-144	0.8643	NP_198126.1	832836
71	Dinucleotide	EL374387.1	zinc finger protein 1 [Arabidopsis thaliana]	0.98	1e-14	0.5323	NP_566183.1	821230
72	Dinucleotide	EL374150.1	No predicted ORF	-	-	-	-	-
73	Dinucleotide	EL372780.1	SUMO-activating enzyme 2 [Arabidopsis thaliana]	1	3e-103	0.8795	NP_179742.2	816686
74	Dinucleotide	EL412015.1	general regulatory factor 9 [Arabidopsis thaliana]	0.99	8e-127	0.7972	NP_565977.1	818859
75	Dinucleotide	EL411092.1	general regulatory factor 11 [Arabidopsis thaliana]	0.68	3e-12	0.7838	NP_564451.2	840380
76	Dinucleotide	EL410991.1	uncharacterized protein LOC112528346 [Cynara cardunculus var. scolymus]	1	2e-101	0.7707	XP_024995131.1	112528346
77	Dinucleotide	EL410471.1	No hit	-	-	-	-	-
78	Dinucleotide	EL409080.1	ubiquitinating enzyme [Arabidopsis thaliana]	0.95	7e-116	0.8268	AAY44872.1	-
79	Dinucleotide	EL408206.1	peroxin-12 [Arabidopsis thaliana]	0.88	9e-69	0.6993	NP_187096.2	819602
80	Dinucleotide	EL407644.1	ubiquitin-associated protein (DUF1068) [Arabidopsis thaliana]	1	1e-17	0.7561	NP_567864.1	829226
81	Dinucleotide	EL407344.1	Nodulin MtN3 family protein [Arabidopsis thaliana]	0.83	3e-37	0.6905	NP_190443.1	824035
82	Dinucleotide	EL406961.1	Nucleotide-diphospho-sugar transferases superfamily protein [Arabidopsis thaliana]	0.97	4e-75	0.5792	NP_191142.1	824749
83	Dinucleotide	EL406297.1	nuclear transport factor 2B [Arabidopsis thaliana]	1	7e-82	0.8943	NP_174118.1	839690
84	Dinucleotide	EL406171.1	CTC-interacting domain 5 [Arabidopsis thaliana]	0.97	5e-29	0.388	NP_001331464.1	831015
85	Dinucleotide	EL405373.1	NADH-ubiquinone oxidoreductase-like protein [Arabidopsis thaliana]	0.85	1e-87	0.7908	NP_568778.1	835361
86	Dinucleotide	EL404124.1	Calcium-dependent lipid-binding (CaLB domain) family protein [Arabidopsis thaliana]	0.79	2e-69	0.6039	NP_188425.2	821323
87	Dinucleotide	EL404061.1	general regulatory factor 9 [Arabidopsis thaliana]	0.99	3e-125	0.7877	NP_001031533.1	818859
88	Dinucleotide	EL404030.1	nodulin MtN21 /EamA-like transporter family protein [Arabidopsis thaliana]	0.99	2e-77	0.5652	NP_001321371.1	838791
89	Dinucleotide	EL402949.1	E3 ubiquitin-protein ligase [Arabidopsis thaliana]	0.86	3e-69	0.6369	NP_564425.1	840243
90	Dinucleotide	EL402057.1	translocase subunit seca [Arabidopsis thaliana]	0.8	5e-30	0.457	NP_564931.1	843178
91	Dinucleotide	EL402037.1	Nodulin MtN3 family protein [Arabidopsis thaliana]	0.71	2e-49	0.54	NP_190443.1	824035
92	Dinucleotide	EL401657.1	ATP-dependent helicase/nuclease subunit [Arabidopsis thaliana]	0.91	5e-16	0.4561	NP_188480.1	821381
93	Dinucleotide	EL401200.1	hypothetical protein Ccrd_008534 [Cynara cardunculus var. scolymus]	0.99	1e-39	0.9136	KVH89479.1	-
94	Dinucleotide	EL400987.1	ubiquitinating enzyme [Arabidopsis thaliana]	0.95	5e-116	0.8324	AAY44872.1	-
95	Dinucleotide	EL400936.1	cystic fibrosis transmembrane conductance regulator [Arabidopsis thaliana]	0.98	7e-55	0.5828	NP_564386.1	840084
96	Dinucleotide	EL399962.1	endoribonuclease E-like protein [Arabidopsis thaliana]	0.75	5e-72	0.5893	NP_195505.2	829948
97	Dinucleotide	EL399922.1	general regulatory factor 9 [Arabidopsis thaliana]	0.93	4e-64	0.7581	NP_001031532.1	818859
98	Dinucleotide	EL399497.1	No predicted ORF	-	-	-	-	-
99	Dinucleotide	EL399284.1	transcription factor bHLH71-like [Cynara cardunculus var. scolymus]	0.99	7e-65	0.8519	XP_024994656.1	112528007
100	Dinucleotide	EL398890.1	CTC-interacting domain 5 [Arabidopsis thaliana]	0.97	5e-29	0.388	NP_001331464.1	818859
101	Dinucleotide	EL398873.1	general regulatory factor 9 [Arabidopsis thaliana]	0.99	1e-125	0.7972	NP_001031532.1	818859
102	Dinucleotide	EL398765.1	general regulatory factor 9 [Arabidopsis thaliana]	0.99	2e-127	0.8019	NP_565977.1	818859
103	Dinucleotide	EL397931.1	ATP-dependent zinc metalloprotease [Arabidopsis thaliana]	0.85	2e-56	0.5519	NP_001320440.1	842071
104	Dinucleotide	EL397668.1	hypothetical protein [Arabidopsis thaliana]	0.28	9e-05	0.5517	BAE98803.1	-
105	Dinucleotide	EL396260.1	Transcription initiation factor IIF, beta subunit [Arabidopsis thaliana]	0.99	2e-101	0.6255	NP_177683.1	843887
106	Dinucleotide	EL395089.1	No hit	-	-	-	-	-
107	Dinucleotide	EL394260.1	auxin response factor 18-like [Cynara cardunculus var. scolymus]	1	4e-84	0.662	XP_024993477.1	112527226
108	Dinucleotide	EL394055.1	uncharacterized protein LOC112520659 isoform X2 [Cynara cardunculus var. scolymus]	1	8e-47	0.7745	XP_024984862.1	112520659
109	Dinucleotide	EL392640.1	No predicted ORF	-	-	-	-	-
110	Dinucleotide	EL392277.1	myb domain protein 36 [Arabidopsis thaliana]	0.65	5e-74	0.8475	NP_200570.1	835866
111	Dinucleotide	EL392079.1	TPST [Arabidopsis thaliana]	0.84	4e-32	0.618	OAP14604.1	-
112	Dinucleotide	EL391648.1	uncharacterized protein LOC112520659 isoform X3 [Cynara cardunculus var. scolymus]	1	2e-45	0.77	XP_024984863.1	112520659
113	Dinucleotide	EL391474.1	AGAMOUS-like 6 [Arabidopsis thaliana]	0.99	5e-74	0.5787	NP_182089.1	819173
114	Dinucleotide	EL391333.1	Clathrin adaptor complexes medium subunit family protein [Arabidopsis thaliana]	0.99	1e-134	0.9487	NP_974895.1	834706
115	Dinucleotide	EL391268.1	No hit	-	-	-	-	-
116	Dinucleotide	EL391174.1	tyrosylprotein sulfotransferase [Arabidopsis thaliana]	0.89	2e-66	0.6536	NP_001320287.1	837318
117	Dinucleotide	EL390687.1	myb domain protein 36 [Arabidopsis thaliana]	0.65	5e-74	0.8475	NP_200570.1	835866
118	Dinucleotide	EL390502.1	No predicted ORF	-	-	-	-	-
119	Dinucleotide	EL390042.1	PREDICTED: Cynara cardunculus var. scolymus bidirectional sugar transporter SWEET9-like (LOC112514502), mRNA	0.87	0	0.9078	XM_025121008.1	112514502
120	Dinucleotide	EL389892.1	No hit	-	-	-	-	-
121	Dinucleotide	EL389590.1	HAUS augmin-like complex subunit [Arabidopsis thaliana]	0.99	2e-37	0.9429	NP_568585.1	834074
122	Dinucleotide	EL389115.1	Chain A, Auxin Response Factor 1 [Arabidopsis thaliana]	0.9	3e-55	0.7083	4LDY_A	-
123	Dinucleotide	EL388749.1	TPST [Arabidopsis thaliana]	0.88	9e-54	0.6406	OAP14602.1	-
124	Dinucleotide	EL388126.1	Protein kinase superfamily protein [Arabidopsis thaliana]	0.75	3e-35	0.7215	NP_173489.2	838654
125	Dinucleotide	EL387369.1	UDP-glucuronosyl/UDP-glucosyltransferase [Artemisia annua]	0.96	4e-104	0.7413	PWA63865.1	-
126	Dinucleotide	EL386586.1	nodulin MtN21 /EamA-like transporter family protein [Arabidopsis thaliana]	0.99	2e-77	0.5652	NP_001321371.1	838791
127	Dinucleotide	EL385417.1	Copper amine oxidase [Cynara cardunculus var. scolymus]	1	4e-22	0.5888	KVH88959.1	-
128	Dinucleotide	EL385273.1	carboxyl terminus of HSC70-interacting protein [Arabidopsis thaliana]	0.97	1e-60	0.6618	NP_566305.1	819925
129	Dinucleotide	EL385094.1	No predicted ORF	-	-	-	-	-
130	Dinucleotide	EL383510.1	Transducin family protein / WD-40 repeat family protein [Arabidopsis thaliana]	0.96	4e-122	0.7143	NP_565456.2	816471
131	Dinucleotide	EL382327.1	nucleoporin-like protein [Arabidopsis thaliana]	0.79	3e-17	0.3191	NP_197520.1	832143
132	Dinucleotide	EL382280.1	T24P13.14 [Arabidopsis thaliana]	0.94	1e-22	0.5586	AAF87042.1	-
133	Dinucleotide	EL382147.1	general regulatory factor 9 [Arabidopsis thaliana]	0.99	1e-126	0.7925	NP_001031532.1	818859
134	Dinucleotide	EL381625.1	Ypt/Rab-GAP domain of gyp1p superfamily protein [Arabidopsis thaliana]	0.62	2e-42	0.6186	NP_200169.1	835439
135	Dinucleotide	EL380647.1	No predicted ORF	-	-	-	-	-
136	Dinucleotide	EL380626.1	AGAMOUS-like 6 [Arabidopsis thaliana]	0.91	1e-85	0.7278	NP_182089.1	819173
137	Dinucleotide	EL380287.1	tyrosylprotein sulfotransferase [Arabidopsis thaliana]	0.84	3e-32	0.618	NP_001320287.1	837318
138	Dinucleotide	EL380101.1	allantoate amidohydrolase [Arabidopsis thaliana]	0.71	2e-41	0.6907	NP_001329687.1	827752
139	Dinucleotide	EL379496.1	allantoate deiminase 2 [Cynara cardunculus var. scolymus]	0.99	6e-77	0.8913	XP_024964122.1	112504412
140	Dinucleotide	EL378019.1	casein kinase II beta chain 2 [Arabidopsis thaliana]	0.89	3e-48	0.5633	NP_193499.1	827484
141	Dinucleotide	EL377761.1	transmembrane protein [Arabidopsis thaliana]	0.61	2e-60	0.7031	NP_566593.1	819775
142	Dinucleotide	EL377710.1	AGC (cAMP-dependent, cGMP-dependent and protein kinase C) kinase family protein [Arabidopsis thaliana]	1	1e-65	0.8772	NP_195034.2	829445
143	Dinucleotide	EL377497.1	peroxin-12 [Arabidopsis thaliana]	0.88	3e-69	0.6993	NP_187096.2	819602
144	Dinucleotide	EL377424.1	3'-phosphoinositide-dependent protein kinase 1 [Arabidopsis thaliana]	0.88	1e-18	0.5846	NP_001330324.1	830330
145	Dinucleotide	EL376371.1	protein of unknown function DUF1336 [Cynara cardunculus var. scolymus]	0.82	1e-13	0.8718	KVH92740.1	-
146	Dinucleotide	EL375933.1	3'-phosphoinositide-dependent protein kinase 1 [Arabidopsis thaliana]	0.92	6e-44	0.703	NP_001330324.1	830330
147	Dinucleotide	EL375760.1	peroxin-12 [Arabidopsis thaliana]	0.99	9e-81	0.617	NP_187096.2	819602
148	Dinucleotide	EL375642.1	allantoate amidohydrolase [Arabidopsis thaliana]	0.71	1e-40	0.6804	NP_001329687.1	827752
149	Dinucleotide	EL374952.1	No hit	-	-	-	-	-
150	Dinucleotide	EL374862.1	allantoate amidohydrolase [Arabidopsis thaliana]	0.71	2e-41	0.6907	NP_001329687.1	827752
151	Dinucleotide	EL374686.1	peroxin-12 [Arabidopsis thaliana]	1	7e-43	0.8608	NP_001325637.1	819602
152	Dinucleotide	EL374238.1	PREDICTED: Cynara cardunculus var. scolymus GTPase-activating protein gyp7-like (LOC112508474), transcript variant X1, mRNA	0.94	0	0.8876	XM_025113095.1	112508474
153	Dinucleotide	EL373930.1	transcription factor bHLH74-like isoform X2 [Cynara cardunculus var. scolymus]	0.98	1e-24	0.7467	XP_024963139.1	112503309
154	Dinucleotide	EL373323.1	secretory carrier-associated membrane protein 4 [Cynara cardunculus var. scolymus]	0.99	4e-86	0.709	XP_024985249.1	112520862
155	Dinucleotide	EL373085.1	No hit	-	-	-	-	-
156	Dinucleotide	EL372769.1	ubiquitinating enzyme [Arabidopsis thaliana]	0.95	1e-115	0.8268	AAY44872.1	-
157	Dinucleotide	EL412186.1	No predicted ORF	-	-	-	-	-
158	Dinucleotide	EL411723.1	No hit	-	-	-	-	-
159	Dinucleotide	EL411214.1	Transducin/WD40 repeat-like superfamily protein [Arabidopsis thaliana]	0.88	3e-72	0.5808	NP_565168.4	844142
160	Dinucleotide	EL411096.1	Ubiquitin-like superfamily protein [Arabidopsis thaliana]	0.98	2e-74	0.8974	NP_567504.1	827351
161	Dinucleotide	EL410663.1	Ubiquitin-like superfamily protein [Arabidopsis thaliana]	0.98	1e-59	0.8776	NP_567504.1	827351
162	Dinucleotide	EL410576.1	ubiquitin-conjugating enzyme 35 [Arabidopsis thaliana]	0.99	5e-109	0.9868	NP_565192.1	844224
163	Dinucleotide	EL410153.1	PREDICTED: Cynara cardunculus var. scolymus secretory carrier-associated membrane protein 4 (LOC112520862), mRNA	0.91	0	0.9559	XM_025129481.1	112520862
164	Dinucleotide	EL410022.1	No hit	-	-	-	-	-
165	Dinucleotide	EL409563.1	RING-H2 finger protein ATL56-like [Cynara cardunculus var. scolymus]	0.9	2e-49	0.7769	XP_024960461.1	112501050
166	Dinucleotide	EL409469.1	Sec14p-like phosphatidylinositol transfer family protein [Arabidopsis thaliana]	0.89	4e-66	0.6736	NP_172029.2	837038
167	Dinucleotide	EL409433.1	No predicted ORF	-	-	-	-	-
168	Dinucleotide	EL409150.1	hypothetical protein (Protein of unknown function, DUF538) [Arabidopsis thaliana]	1	7e-99	0.7588	NP_566336.1	820038
169	Dinucleotide	EL408492.1	ABC transporter, conserved site-containing protein [Cynara cardunculus var. scolymus]	0.99	6e-105	0.8	KVH93418.1	-
170	Dinucleotide	EL408375.1	cyclin-dependent kinase inhibitor 3 [Cynara cardunculus var. scolymus]	0.83	2e-43	0.8152	XP_024968617.1	112508068
171	Dinucleotide	EL408207.1	ubiquitin-conjugating enzyme 16 [Arabidopsis thaliana]	1	1e-99	0.8634	NP_565110.1	843880
172	Dinucleotide	EL408004.1	ankyrin repeat-containing 2B [Arabidopsis thaliana]	0.84	5e-46	0.5886	NP_179331.1	816246
173	Dinucleotide	EL407878.1	protein LURP-one-related 12-like [Cynara cardunculus var. scolymus]	0.7	2e-39	0.7528	XP_024980649.1	112517447
174	Dinucleotide	EL407855.1	O-methyltransferase 1 [Arabidopsis thaliana]	1	1e-135	0.7797	NP_200227.1	835504
175	Dinucleotide	EL407793.1	RAB GTPase homolog 8A [Arabidopsis thaliana]	0.99	5e-114	0.9012	NP_001078248.1	823749
176	Dinucleotide	EL407678.1	floral homeotic protein AP3 [Arabidopsis thaliana]	0.97	2e-81	0.5781	AAD51902.1	-
177	Dinucleotide	EL407637.1	No hit	-	-	-	-	-
178	Dinucleotide	EL407528.1	hypothetical protein (Protein of unknown function, DUF538) [Arabidopsis thaliana]	1	4e-99	0.7647	NP_566336.1	820038
179	Dinucleotide	EL407217.1	No hit	-	-	-	-	-
180	Dinucleotide	EL406843.1	actin depolymerizing factor 3 [Arabidopsis thaliana]	1	5e-55	0.7708	NP_568915.2	836110
181	Dinucleotide	EL406795.1	No predicted ORF	-	-	-	-	-
182	Dinucleotide	EL406665.1	Metallo-hydrolase/oxidoreductase superfamily protein [Arabidopsis thaliana]	0.96	7e-112	0.7828	NP_001322753.1	839910
183	Dinucleotide	EL406641.1	ubiquitin-conjugating enzyme 16 [Arabidopsis thaliana]	1	1e-92	0.8323	NP_565110.1	843880
184	Dinucleotide	EL406499.1	vacuolar protein sorting 26B [Arabidopsis thaliana]	1	2e-125	0.8505	NP_194499.2	828883
185	Dinucleotide	EL406300.1	PREDICTED: Cynara cardunculus var. scolymus uncharacterized LOC112525245 (LOC112525245), mRNA	0.8	0	0.9115	XM_025135287.1	112525245
186	Dinucleotide	EL406209.1	pyruvate dehydrogenase E1 beta subunit [Arabidopsis thaliana]	0.91	2e-88	0.763	AAA52225.1	837405
187	Dinucleotide	EL406119.1	copper/zinc superoxide dismutase 1 [Arabidopsis thaliana]	1	2e-83	0.8105	NP_001077494.1	-
188	Dinucleotide	EL405742.1	LORELEI-LIKE-GPI-ANCHORED PROTEIN 1 [Arabidopsis thaliana]	0.73	4e-46	0.764	NP_200428.1	835716
189	Dinucleotide	EL405736.1	RNA-binding (RRM/RBD/RNP motifs) family protein [Arabidopsis thaliana]	1	4e-81	0.6398	NP_201402.3	836731
190	Dinucleotide	EL405236.1	ubiquitin-fold modifier-conjugating enzyme [Arabidopsis thaliana]	0.99	1e-118	0.896	NP_564289.1	839644
191	Dinucleotide	EL404827.1	No predicted ORF	-	-	-	-	-
192	Dinucleotide	EL404806.1	No predicted ORF	-	-	-	-	-
193	Dinucleotide	EL404720.1	vacuolar protein sorting 26B [Arabidopsis thaliana]	1	1e-121	0.8466	NP_194499.2	828883
194	Dinucleotide	EL404597.1	Myc-type, basic helix-loop-helix (bHLH) domain-containing protein [Cynara cardunculus var. scolymus]	0.98	5e-30	0.7034	KVH89920.1	-
195	Dinucleotide	EL404253.1	K-box region and MADS-box transcription factor family protein [Arabidopsis thaliana]	1	2e-78	0.6941	NP_001329612.1	826586
196	Dinucleotide	EL404213.1	ubiquitin-conjugating enzyme 16 [Arabidopsis thaliana]	1	5e-99	0.8696	NP_565110.1	843880
197	Dinucleotide	EL404023.1	Chain A, Rac-like Gtp-binding Protein Arac7 [Arabidopsis thaliana]	0.99	6e-132	0.9622	2J0V_A	-
198	Dinucleotide	EL403853.1	PREDICTED: Cynara cardunculus var. scolymus transcription factor bHLH128-like (LOC112521939), mRNA	0.93	0	0.8659	XM_025130948.1	112521939
199	Dinucleotide	EL403590.1	No predicted ORF	-	-	-	-	-
200	Dinucleotide	EL403561.1	protein STRICTOSIDINE SYNTHASE-LIKE 10-like [Cynara cardunculus var. scolymus]	1	1e-107	0.7205	XP_024974390.1	112512580
201	Dinucleotide	EL403512.1	glutathione S-transferase F3 [Arabidopsis thaliana]	0.95	8e-40	0.6667	NP_178394.1	814822
202	Dinucleotide	EL403418.1	ubiquitin-conjugating enzyme 36 [Arabidopsis thaliana]	0.99	2e-109	0.9934	NP_564011.1	838260
203	Dinucleotide	EL403336.1	PREDICTED: Cynara cardunculus var. scolymus protein STRICTOSIDINE SYNTHASE-LIKE 10-like (LOC112512580), mRNA	0.99	0	0.8488	XM_025118622.1	112512580
204	Dinucleotide	EL403277.1	SCAMP5 [Arabidopsis thaliana]	0.99	1e-53	0.4844	OAP18972.1	-
205	Dinucleotide	EL403052.1	Leucine-rich repeat (LRR) family protein [Arabidopsis thaliana]	0.93	7e-106	0.7958	NP_200932.2	836245
206	Dinucleotide	EL402904.1	No hit	-	-	-	-	-
207	Dinucleotide	EL402606.1	floral homeotic protein DEFICIENS-like [Cynara cardunculus var. scolymus]	0.99	9e-139	0.8553	XP_024976425.1	112514291
208	Dinucleotide	EL402402.1	lsd one like 1 [Arabidopsis thaliana]	0.89	6e-74	0.797	NP_001117399.1	840148
209	Dinucleotide	EL402402.1	lsd one like 1 [Arabidopsis thaliana]	0.89	6e-74	0.797	NP_001117399.1	840148
210	Dinucleotide	EL402324.1	Phosphorylase superfamily protein [Arabidopsis thaliana]	0.91	3e-96	0.7005	NP_195210.2	829636
211	Dinucleotide	EL402185.1	jagunal-like protein [Arabidopsis thaliana]	1	3e-41	0.4186	NP_568761.1	835225
212	Dinucleotide	EL402094.1	Pectin lyase-like superfamily protein [Arabidopsis thaliana]	0.99	1e-84	0.5966	NP_187357.1	819886
213	Dinucleotide	EL401955.1	No hit	-	-	-	-	-
214	Dinucleotide	EL401943.1	Ribosomal RNA processing Brix domain protein [Arabidopsis thaliana]	1	4e-139	0.7645	NP_564618.1	841726
215	Dinucleotide	EL401935.1	HR-like lesion-inducing protein-like protein [Arabidopsis thaliana]	0.99	3e-67	0.6815	NP_193178.1	827087
216	Dinucleotide	EL401805.1	putative (Mn) superoxide dismutase [Arabidopsis thaliana]	0.97	8e-138	0.8095	AAM62550.1	829833
217	Dinucleotide	EL401712.1	RUB1 conjugating enzyme 1 [Arabidopsis thaliana]	0.99	4e-105	0.8304	NP_001154289.1	-
218	Dinucleotide	EL401125.1	Protein kinase superfamily protein [Arabidopsis thaliana]	1	2e-98	0.8805	NP_172563.1	837637
219	Dinucleotide	EL400974.1	Yippee family putative zinc-binding protein [Arabidopsis thaliana]	1	5e-68	0.7054	NP_200205.1	835477
220	Dinucleotide	EL400935.1	No hit	-	-	-	-	-
221	Dinucleotide	EL400829.1	related to ubiquitin 1 [Arabidopsis thaliana]	0.99	9e-96	1	NP_564379.2	840023
222	Dinucleotide	EL400759.1	putative protein phosphatase type 2C [Arabidopsis thaliana]	0.98	8e-102	0.7435	AAM53328.1	-
223	Dinucleotide	EL400622.1	Thioesterase superfamily protein [Arabidopsis thaliana]	0.67	6e-67	0.8304	NP_565528.1	816756
224	Dinucleotide	EL400597.1	histone H2A protein 9 [Arabidopsis thaliana]	1	8e-75	0.85	NP_175683.1	841707
225	Dinucleotide	EL400128.1	leucyl aminopeptidase-like protein [Arabidopsis thaliana]	1	3e-80	0.8864	CAA18201.1	2980774
226	Dinucleotide	EL399927.1	No predicted ORF	-	-	-	-	-
227	Dinucleotide	EL399864.1	ubiquitin-conjugating enzyme 35 [Arabidopsis thaliana]	0.99	2e-109	0.9934	NP_565192.1	844224
228	Dinucleotide	EL399804.1	Chain A, Rac-like Gtp-binding Protein Arac7 [Arabidopsis thaliana]	0.99	6e-132	0.9622	2J0V_A	-
229	Dinucleotide	EL399621.1	floral homeotic protein AP3 [Arabidopsis thaliana]	0.97	1e-81	0.5833	AAD51902.1	-
230	Dinucleotide	EL399230.1	Cytochrome C1 family [Arabidopsis thaliana]	0.97	2e-106	0.8882	NP_198897.1	834081
231	Dinucleotide	EL399062.1	peptidoglycan-binding LysM domain-containing protein [Artemisia annua]	0.89	7e-49	0.7522	PWA61886.1	-
232	Dinucleotide	EL398923.1	glyceraldehyde-3-phosphate dehydrogenase C2 [Arabidopsis thaliana]	0.96	9e-134	0.8524	NP_172801.1	837904
233	Dinucleotide	EL398795.1	ubiquitin-conjugating enzyme 35 [Arabidopsis thaliana]	0.99	7e-109	0.9868	NP_565192.1	844224
234	Dinucleotide	EL398736.1	Similar to CGI-126 protein [Arabidopsis thaliana]	0.99	4e-120	0.9075	AAN65067.1	-
235	Dinucleotide	EL398714.1	translocase inner membrane subunit 23-2 [Arabidopsis thaliana]	0.69	4e-34	0.6	NP_177419.1	843607
236	Dinucleotide	EL398283.1	No predicted ORF	-	-	-	-	-
237	Dinucleotide	EL398137.1	Peptidyl-prolyl cis-trans isomerase, FKBP-type [Cynara cardunculus var. scolymus]	0.98	1e-17	0.7818	KVI00364.1	-
238	Dinucleotide	EL398066.1	CTC-interacting domain 7 [Arabidopsis thaliana]	1	3e-28	0.4885	NP_001324894.1	817168
239	Dinucleotide	EL397982.1	plasminogen activator inhibitor [Arabidopsis thaliana]	1	6e-30	0.6979	NP_001320917.1	842144
240	Dinucleotide	EL397473.1	F-box/kelch-repeat protein At3g23880-like [Cynara cardunculus var. scolymus]	1	4e-71	0.5605	XP_024984130.1	112520058
241	Dinucleotide	EL397355.1	la-related protein 1C-like [Cynara cardunculus var. scolymus]	0.95	3e-47	0.7132	XP_024974991.1	112513096
242	Dinucleotide	EL396931.1	No hit	-	-	-	-	-
243	Dinucleotide	EL396797.1	Cand1 [Arabidopsis thaliana]	1	6e-30	0.6979	OAP13410.1	-
244	Dinucleotide	EL396688.1	AAA-ATPase At2g46620-like [Cynara cardunculus var. scolymus]	0.99	1e-86	0.9006	XP_024992666.1	112526562
245	Dinucleotide	EL396213.1	proliferating cellular nuclear antigen 1 [Arabidopsis thaliana]	0.95	3e-147	0.8496	NP_172217.1	837249
246	Dinucleotide	EL396026.1	Ubiquitin-specific protease family C19-related protein [Arabidopsis thaliana]	0.4	3e-09	0.88	NP_178009.1	844225
247	Dinucleotide	EL395907.1	Zinc finger C-x8-C-x5-C-x3-H type family protein [Arabidopsis thaliana]	0.24	0.02	0.4	NP_001077792.1	843149
248	Dinucleotide	EL395891.1	flocculation FLO11-like protein [Arabidopsis thaliana]	0.99	3e-33	0.5739	NP_181536.3	818595
249	Dinucleotide	EL395876.1	kinesin-like protein [Arabidopsis thaliana]	1	3e-71	0.6049	CAB88133.1	-
250	Dinucleotide	EL395667.1	Nucleotide-sugar transporter family protein [Arabidopsis thaliana]	0.99	3e-80	0.6101	NP_172712.1	837807
251	Dinucleotide	EL395630.1	nucleosome assembly protein1;1 [Arabidopsis thaliana]	0.95	2e-59	0.6184	NP_001119060.1	828717
252	Dinucleotide	EL395352.1	syntaxin of plants 131 [Arabidopsis thaliana]	1	3e-101	0.7475	NP_001319461.1	821141
253	Dinucleotide	EL395044.1	Calcium-dependent lipid-binding (CaLB domain) family protein [Arabidopsis thaliana]	1	1e-86	0.7202	NP_172041.2	837052
254	Dinucleotide	EL394999.1	Calcium-dependent lipid-binding (CaLB domain) family protein [Arabidopsis thaliana]	1	1e-86	0.7202	NP_172041.2	837052
255	Dinucleotide	EL394896.1	Lactate/malate dehydrogenase family protein [Arabidopsis thaliana]	0.99	8e-124	0.8293	NP_564625.1	841757
256	Dinucleotide	EL394655.1	uncharacterized protein LOC112517065 [Cynara cardunculus var. scolymus]	0.97	2e-51	0.7561	XP_024980149.1	112517065
257	Dinucleotide	EL394442.1	uncharacterized protein LOC112525277 isoform X2 [Cynara cardunculus var. scolymus]	1	7e-97	0.8895	XP_024991101.1	112525277
258	Dinucleotide	EL394431.1	uncharacterized protein LOC112510775 isoform X2 [Cynara cardunculus var. scolymus]	0.99	1e-90	0.8022	XP_024971892.1	112510775
259	Dinucleotide	EL394376.1	No predicted ORF	-	-	-	-	-
260	Dinucleotide	EL394252.1	No predicted ORF	-	-	-	-	-
261	Dinucleotide	EL394248.1	epsin N-terminal homology (ENTH) domain-containing protein / clathrin assembly protein-like protein [Arabidopsis thaliana]	0.94	4e-87	0.7751	NP_565595.1	817081
262	Dinucleotide	EL393943.1	sucrose nonfermenting 1(SNF1)-related protein kinase 2.3 [Arabidopsis thaliana]	1	3e-46	0.869	NP_001318893.1	836822
263	Dinucleotide	EL393915.1	glutamic acid-rich protein-like [Cynara cardunculus var. scolymus]	0.96	9e-57	0.9397	XP_024972316.1	112511107
264	Dinucleotide	EL393594.1	No predicted ORF	-	-	-	-	-
265	Dinucleotide	EL393076.1	No predicted ORF	-	-	-	-	-
266	Dinucleotide	EL393028.1	uncharacterized protein LOC112520073 [Cynara cardunculus var. scolymus]	0.85	3e-21	0.7143	XP_024984144.1	112520073
267	Dinucleotide	EL392991.1	B3 domain-containing protein Os11g0197600-like isoform X2 [Cynara cardunculus var. scolymus]	0.96	1e-59	0.8727	XP_024972133.1	112511011
268	Dinucleotide	EL392543.1	vacuolar protein sorting 26B [Arabidopsis thaliana]	1	2e-122	0.8519	NP_194499.2	828883
269	Dinucleotide	EL392515.1	Enolase [Arabidopsis thaliana]	0.99	6e-137	0.8837	NP_181192.1	818226
270	Dinucleotide	EL392395.1	alpha/beta-Hydrolases superfamily protein [Arabidopsis thaliana]	0.99	8e-66	0.7279	NP_001154655.1	822739
271	Dinucleotide	EL392354.1	ethylene-responsive transcription factor RAP2-7-like [Cynara cardunculus var. scolymus]	1	5e-32	0.7364	XP_024981996.1	112518510
272	Dinucleotide	EL392345.1	heat shock factor 7 [Arabidopsis thaliana]	0.76	3e-38	0.8507	CAB63803.1	6624618
273	Dinucleotide	EL392310.1	ankyrin repeat-containing 2B [Arabidopsis thaliana]	0.86	8e-61	0.6099	NP_179331.1	816246
274	Dinucleotide	EL392287.1	long chain acyl-CoA synthetase 9 [Arabidopsis thaliana]	1	2e-83	0.6629	NP_177882.1	844094
275	Dinucleotide	EL391531.1	transmembrane protein, putative (Protein of unknown function, DUF642) [Arabidopsis thaliana]	0.9	1e-51	0.6525	NP_196703.1	831013
276	Dinucleotide	EL391320.1	NAD(P)-binding Rossmann-fold superfamily protein [Arabidopsis thaliana]	0.88	2e-109	0.7865	NP_565469.1	816555
277	Dinucleotide	EL390993.1	casein kinase II beta subunit 4 [Arabidopsis thaliana]	0.96	6e-64	0.673	NP_001323623.1	819076
278	Dinucleotide	EL390980.1	putative protein [Arabidopsis thaliana]	0.5	3.6	0.45	CAB43904.1	4972079
279	Dinucleotide	EL390912.1	At2g36530/F1O11.16 [Arabidopsis thaliana]	0.99	4e-139	0.8884	AAL16111.1	-
280	Dinucleotide	EL390519.1	1-acylcerol-3-phosphate acyltransferase-like protein [Arabidopsis thaliana]	0.99	7e-99	0.7727	AAM61033.1	-
281	Dinucleotide	EL390502.1	No predicted ORF	-	-	-	-	-
282	Dinucleotide	EL390497.1	No hit	-	-	-	-	-
283	Dinucleotide	EL390177.1	P-loop containing nucleoside triphosphate hydrolases superfamily protein [Arabidopsis thaliana]	0.99	2e-56	0.87	NP_201564.1	836899
284	Dinucleotide	EL389761.1	No hit	-	-	-	-	-
285	Dinucleotide	EL389416.1	ATG8F [Arabidopsis thaliana]	0.98	3e-76	0.9145	OAP00374.1	-
286	Dinucleotide	EL389148.1	ARM repeat superfamily protein [Arabidopsis thaliana]	0.86	3e-111	0.8611	NP_568534.1	833620
287	Dinucleotide	EL388913.1	Auxin-responsive GH3 family protein [Arabidopsis thaliana]	1	1e-128	0.765	NP_179101.1	815985
288	Dinucleotide	EL388805.1	F-box/kelch-repeat protein At3g23880-like [Cynara cardunculus var. scolymus]	0.93	2e-35	0.584	XP_024984130.1	112520058
289	Dinucleotide	EL388723.1	F-box/kelch-repeat protein At3g23880-like [Cynara cardunculus var. scolymus]	1	6e-71	0.565	XP_024984130.1	112520058
290	Dinucleotide	EL388438.1	PREDICTED: Cynara cardunculus var. scolymus probable sphingolipid transporter spinster homolog 2 (LOC112500217), transcript variant X2, mRNA	0.93	0	0.8947	XM_025103591.1	112500217
291	Dinucleotide	EL388428.1	TPX2 (targeting protein for Xklp2) protein family [Arabidopsis thaliana]	0.82	3e-34	0.6354	NP_177251.2	843433
292	Dinucleotide	EL388178.1	F-box/kelch-repeat protein At3g23880-like [Cynara cardunculus var. scolymus]	0.99	4e-70	0.5516	XP_024984130.1	112520058
293	Dinucleotide	EL387945.1	No hit	-	-	-	-	-
294	Dinucleotide	EL387909.1	pfkB-like carbohydrate kinase family protein [Arabidopsis thaliana]	0.98	8e-44	0.9221	NP_564875.2	842961
295	Dinucleotide	EL387882.1	Homeobox, conserved site-containing protein [Cynara cardunculus var. scolymus]	0.77	3e-61	0.7464	KVH97798.1	-
296	Dinucleotide	EL387808.1	transmembrane protein, putative (Protein of unknown function, DUF642) [Arabidopsis thaliana]	0.99	3e-112	0.6624	NP_196703.1	831013
297	Dinucleotide	EL387579.1	SNF1-related protein kinase 2.10 [Arabidopsis thaliana]	1	1e-35	0.9091	NP_176290.1	842385
298	Dinucleotide	EL387497.1	diacylglycerol kinase 4 [Cynara cardunculus var. scolymus]	0.99	6e-98	0.9119	XP_024968107.1	112507677
299	Dinucleotide	EL387425.1	casein kinase II beta subunit 4 [Arabidopsis thaliana]	0.96	7e-53	0.6503	NP_001323623.1	819076
300	Dinucleotide	EL387292.1	Transmembrane amino acid transporter family protein [Arabidopsis thaliana]	0.86	8e-82	0.7243	NP_001077487.1	837344
301	Dinucleotide	EL386413.1	calcium-dependent protein kinase 13 [Arabidopsis thaliana]	1	3e-95	0.8333	NP_001326348.1	824348
302	Dinucleotide	EL386042.1	casein kinase II beta subunit 4 [Arabidopsis thaliana]	0.96	4e-75	0.6994	NP_001323623.1	819076
303	Dinucleotide	EL386013.1	SNF7 family protein [Arabidopsis thaliana]	0.5	0.003	0.6667	NP_001078328.1	825381
304	Dinucleotide	EL385672.1	putative 3-ketoacyl-ACP synthase [Arabidopsis thaliana]	1	5e-28	0.4518	AAL91174.1	-
305	Dinucleotide	EL385625.1	Protein phosphatase 2C family protein [Arabidopsis thaliana]	0.99	5e-125	0.7783	NP_188144.1	820757
306	Dinucleotide	EL385618.1	hypothetical protein [Arabidopsis thaliana]	0.71	2e-06	0.4524	CAB36719.1	-
307	Dinucleotide	EL385215.1	RNA-binding (RRM/RBD/RNP motifs) family protein [Arabidopsis thaliana]	0.97	3e-59	0.7909	NP_001326440.1	821675
308	Dinucleotide	EL384990.1	26S proteasome AAA-ATPase subunit RPT5a [Arabidopsis thaliana]	0.99	2e-135	0.9187	AAN15459.1	-
309	Dinucleotide	EL384983.1	aldehyde dehydrogenase 7B4 [Arabidopsis thaliana]	0.98	9e-107	0.8011	NP_175812.1	841849
310	Dinucleotide	EL384856.1	CKB4 [Arabidopsis thaliana]	0.96	3e-52	0.6503	OAP08047.1	-
311	Dinucleotide	EL384467.1	B3 DNA binding domain-containing protein [Cynara cardunculus var. scolymus]	1	4e-68	0.9541	KVH98339.1	-
312	Dinucleotide	EL384414.1	RNA-binding (RRM/RBD/RNP motifs) family protein [Arabidopsis thaliana]	0.98	4e-80	0.6305	NP_565132.2	843979
313	Dinucleotide	EL384379.1	related to ubiquitin 1 [Arabidopsis thaliana]	0.99	6e-95	0.9928	NP_564379.2	840023
314	Dinucleotide	EL384314.1	ankyrin repeat domain-containing protein 2B-like [Cynara cardunculus var. scolymus]	0.93	3e-118	0.8304	XP_024979271.1	112516455
315	Dinucleotide	EL384276.1	pyruvate dehydrogenase E1 beta subunit [Arabidopsis thaliana]	0.63	7e-40	0.8289	AAA52225.1	-
316	Dinucleotide	EL383923.1	ATHB13 [Arabidopsis thaliana]	1	6e-71	0.7403	OAP19585.1	-
317	Dinucleotide	EL383429.1	No predicted ORF	-	-	-	-	-
318	Dinucleotide	EL383375.1	diacylglycerol kinase 3 [Arabidopsis thaliana]	0.84	1e-48	0.6131	NP_849980.1	816388
319	Dinucleotide	EL383356.1	UCU1 [Arabidopsis thaliana]	1	2e-118	0.8649	OAO97254.1	-
320	Dinucleotide	EL383117.1	citrate synthase 2 [Arabidopsis thaliana]	0.93	7e-93	0.75	NP_191434.1	825044
321	Dinucleotide	EL383067.1	protein kinase 1B [Arabidopsis thaliana]	0.83	2e-34	0.7536	NP_180459.2	817442
322	Dinucleotide	EL382979.1	high mobility group [Arabidopsis thaliana]	0.99	2e-77	0.5882	NP_189515.1	822505
323	Dinucleotide	EL382878.1	PREDICTED: Cynara cardunculus var. scolymus probable sphingolipid transporter spinster homolog 2 (LOC112500217), transcript variant X2, mRNA	0.93	0	0.8935	XM_025103591.1	112500217
324	Dinucleotide	EL382635.1	Chain A, Rac-like Gtp-binding Protein Arac7 [Arabidopsis thaliana]	0.99	8e-132	0.9622	2J0V_A	-
325	Dinucleotide	EL382633.1	26S proteasome AAA-ATPase subunit RPT5a [Arabidopsis thaliana]	0.99	1e-137	0.9282	AAN15459.1	-
326	Dinucleotide	EL382431.1	No predicted ORF	-	-	-	-	-
327	Dinucleotide	EL382364.1	PP2A regulatory subunit [Arabidopsis thaliana]	1	6e-106	0.6417	AAM63076.1	-
328	Dinucleotide	EL382345.1	mannosyl-oligosaccharide 1,2-alpha-mannosidase MNS3 [Cynara cardunculus var. scolymus]	0.99	1e-134	0.9256	XP_024992354.1	112526325
329	Dinucleotide	EL382111.1	Nucleotide-sugar transporter family protein [Arabidopsis thaliana]	1	1e-50	0.8901	NP_001326874.1	821007
330	Dinucleotide	EL381901.1	No predicted ORF	-	-	-	-	-
331	Dinucleotide	EL381673.1	regulatory particle triple-A ATPase 5A [Arabidopsis thaliana]	0.99	4e-138	0.933	NP_187204.1	819718
332	Dinucleotide	EL381618.1	basic leucine zipper and W2 domain-containing protein 2-like [Cynara cardunculus var. scolymus]	0.86	6e-120	0.9722	XP_024971827.1	112510735
333	Dinucleotide	EL381616.1	No hit	-	-	-	-	-
334	Dinucleotide	EL381502.1	HR-like lesion-inducing protein-like protein [Arabidopsis thaliana]	0.99	3e-67	0.6815	NP_193178.1	827087
335	Dinucleotide	EL381270.1	26S proteasome AAA-ATPase subunit RPT6a [Arabidopsis thaliana]	0.91	4e-121	0.8989	AAF22526.1	-
336	Dinucleotide	EL381161.1	Aux/IAA-ARF-dimerization [Cynara cardunculus var. scolymus]	0.99	7e-99	0.9037	KVI02765.1	-
337	Dinucleotide	EL381132.1	metacaspase-1 [Cynara cardunculus var. scolymus]	1	2e-131	0.9292	XP_024983135.1	112519314
338	Dinucleotide	EL381105.1	pyruvate dehydrogenase E1 component subunit beta-1, mitochondrial isoform X2 [Cynara cardunculus var. scolymus]	0.6	2e-26	0.6932	XP_024990299.1	112524619
339	Dinucleotide	EL381056.1	F-box/kelch-repeat protein At5g60570-like isoform X1 [Cynara cardunculus var. scolymus]	0.85	7e-07	0.7255	XP_024993362.1	112524301
340	Dinucleotide	EL381045.1	RNA-binding (RRM/RBD/RNP motifs) family protein [Arabidopsis thaliana]	0.98	4e-80	0.6305	NP_565132.2	843979
341	Dinucleotide	EL380660.1	protein kinase 5 [Arabidopsis thaliana]	0.6	5e-17	0.6588	AAL32579.1	-
342	Dinucleotide	EL379915.1	3-oxoacyl-[acyl-carrier-protein] synthase II, chloroplastic-like [Cynara cardunculus var. scolymus]	0.87	2e-97	0.8686	XP_024959721.1	11250045
343	Dinucleotide	EL379799.1	Enolase [Arabidopsis thaliana]	1	7e-159	0.8975	NP_181192.1	818226
344	Dinucleotide	EL379759.1	pyruvate dehydrogenase E1 component subunit beta-1, mitochondrial isoform X4 [Cynara cardunculus var. scolymus]	0.92	1e-123	0.9375	XP_024990302.1	112524619
345	Dinucleotide	EL379607.1	nuclear transcription factor Y subunit A-10-like [Cynara cardunculus var. scolymus]	0.97	7e-41	0.675	XP_024992319.1	112526221
346	Dinucleotide	EL379436.1	homeobox gene 13 protein [Arabidopsis thaliana]	0.99	3e-71	0.7533	AAM63933.1	-
347	Dinucleotide	EL379365.1	PREDICTED: Cynara cardunculus var. scolymus diacylglycerol kinase 4 (LOC112507677), mRNA	0.97	7e-176	0.8374	XM_025112339.1	112507677
348	Dinucleotide	EL379220.1	RNA polymerase I subunit 43 [Arabidopsis thaliana]	0.95	2e-88	0.6047	NP_176261.1	842356
349	Dinucleotide	EL379209.1	alpha/beta-Hydrolases superfamily protein [Arabidopsis thaliana]	0.99	4e-60	0.6204	NP_181474.2	818527
350	Dinucleotide	EL379157.1	DNA repair helicase XPB1-like protein [Arabidopsis thaliana]	0.54	4e-23	0.7667	NP_568592.1	834139
351	Dinucleotide	EL378994.1	DNA repair and transcription factor XPB1 [Arabidopsis thaliana]	0.54	8e-23	0.7667	AAT36215.1	-
352	Dinucleotide	EL378749.1	F-box/kelch-repeat protein At3g23880-like [Cynara cardunculus var. scolymus]	1	4e-38	0.5556	XP_024984130.1	112520058
353	Dinucleotide	EL378387.1	AKR2B [Arabidopsis thaliana]	0.84	9e-48	0.5975	OAP07597.1	-
354	Dinucleotide	EL378311.1	RNA-binding (RRM/RBD/RNP motifs) family protein [Arabidopsis thaliana]	0.97	5e-60	0.8	NP_001326440.1	821675
355	Dinucleotide	EL377996.1	AT5G63650 [Arabidopsis thaliana]	1	4e-36	0.8788	BAH56941.1	-
356	Dinucleotide	EL377761.1	No predicted ORF	-	-	-	-	-
357	Dinucleotide	EL377701.1	RING 1A [Arabidopsis thaliana]	0.65	4e-67	0.7557	NP_199241.2	834451
358	Dinucleotide	EL377573.1	related to ubiquitin 1 [Arabidopsis thaliana]	0.99	9e-96	1	NP_564379.2	840023
359	Dinucleotide	EL377055.1	Zinc finger, RING/FYVE/PHD-type [Cynara cardunculus var. scolymus]	0.72	2e-28	0.7143	KVI03246.1	-
360	Dinucleotide	EL376392.1	serine/threonine-protein kinase D6PKL2-like [Cynara cardunculus var. scolymus]	0.99	4e-43	0.8871	XP_024987350.1	112522461
361	Dinucleotide	EL376335.1	pectinesterase, putative [Arabidopsis thaliana]	0.97	1e-109	0.8115	AAM97070.1	-
362	Dinucleotide	EL376316.1	protein ECERIFERUM 3-like [Cynara cardunculus var. scolymus]	1	1e-27	0.7969	XP_024968118.1	112507687
363	Dinucleotide	EL376300.1	No predicted ORF	-	-	-	-	-
364	Dinucleotide	EL376231.1	GRF2 [Arabidopsis thaliana]	0.97	1e-120	0.875	OAP15718.1	-
365	Dinucleotide	EL375683.1	Zinc finger, RING/FYVE/PHD-type [Cynara cardunculus var. scolymus]	0.98	1e-33	0.7407	KVI03246.1	-
366	Dinucleotide	EL375665.1	eukaryotic translation initiation factor 4A1 [Arabidopsis thaliana]	0.99	3e-124	0.8788	NP_566469.1	820605
367	Dinucleotide	EL375341.1	PREDICTED: Cynara cardunculus var. scolymus uncharacterized LOC112517701 (LOC112517701), mRNA	0.85	1e-109	0.7785	XM_025125089.1	112517701
368	Dinucleotide	EL375152.1	pfkB-like carbohydrate kinase family protein [Arabidopsis thaliana]	0.99	9e-58	0.875	NP_564875.2	842961
369	Dinucleotide	EL375050.1	Protein kinase superfamily protein [Arabidopsis thaliana]	1	1e-104	0.9057	NP_172563.1	837637
370	Dinucleotide	EL374974.1	proton pump interactor 1 [Arabidopsis thaliana]	0.99	1e-41	0.4467	NP_001328990.1	828859
371	Dinucleotide	EL374902.1	Cytochrome C1 family [Arabidopsis thaliana]	0.88	6e-109	0.8432	NP_198897.1	834081
372	Dinucleotide	EL374660.1	voltage dependent anion channel 1 [Arabidopsis thaliana]	0.96	6e-105	0.7313	NP_186777.1	820914
373	Dinucleotide	EL374265.1	methylcrotonoyl-CoA carboxylase beta chain, mitochondrial isoform X1 [Cynara cardunculus var. scolymus]	1	3e-60	0.774	XP_024960407.1	112501010
374	Dinucleotide	EL374218.1	methylcrotonoyl-CoA carboxylase beta chain, mitochondrial isoform X1 [Cynara cardunculus var. scolymus]	1	3e-60	0.774	XP_024960407.1	112501010
375	Dinucleotide	EL374150.1	SKU5 similar 5 [Arabidopsis thaliana]	0.93	1e-100	0.7474	NP_177743.1	843948
376	Dinucleotide	EL374086.1	No predicted ORF	-	-	-	-	-
377	Dinucleotide	EL373784.1	26S proteasome AAA-ATPase subunit RPT5a [Arabidopsis thaliana]	0.99	3e-137	0.9282	AAN15459.1	-
378	Dinucleotide	EL373660.1	pyruvate dehydrogenase E1 beta subunit [Arabidopsis thaliana]	0.93	2e-120	0.7953	AAA52225.1	-
379	Dinucleotide	EL373260.1	gamma-glutamyl transpeptidase 4 [Arabidopsis thaliana]	0.95	2e-84	0.6359	NP_974636.1	829042
380	Dinucleotide	EL373078.1	BTB-POZ and MATH domain 5 [Arabidopsis thaliana]	0.93	1e-114	0.8398	NP_197600.1	832225
381	Dinucleotide	EL372991.1	SPX and EXS domain-containing protein 1-like isoform X1 [Cynara cardunculus var. scolymus]	1	1e-76	0.944	XP_024992298.1	112526137
382	Dinucleotide	EL372896.1	Homeobox, conserved site-containing protein [Cynara cardunculus var. scolymus]	0.77	8e-61	0.7391	KVH97798.1	-
383	Dinucleotide	EL372828.1	At2g36530/F1O11.16 [Arabidopsis thaliana]	1	4e-146	0.8767	AAL16111.1	-
384	Dinucleotide	EL372677.1	PREDICTED: Cynara cardunculus var. scolymus probable GMP synthase [glutamine-hydrolyzing] (LOC112501597), mRNA	0.61	9e-141	0.8855	XM_025105269.1	112501597
385	Dinucleotide	EL408902.1	HSI2-like 1 [Arabidopsis thaliana]	1	3e-32	0.6049	NP_194929.2	829332
386	Dinucleotide	EL407741.1	putative HCaRG [Helianthus annuus]	1	2e-29	0.9167	OTG16600.1	-
387	Dinucleotide	EL407091.1	adaptin family protein [Arabidopsis thaliana]	0.98	5e-33	0.4915	NP_001330519.1	831021
388	Dinucleotide	EL406676.1	No predicted ORF	-	-	-	-	-
389	Dinucleotide	EL405429.1	RAB GTPase 11C [Arabidopsis thaliana]	0.99	3e-129	0.9348	NP_172434.1	837490
390	Dinucleotide	EL404977.1	dimethylarginine dimethylaminohydrolase [Rhodobacteraceae bacterium Pet-1]	0.58	27	0.5652	WP_127900655.1	-
391	Dinucleotide	EL401390.1	Ribosomal L18p/L5e family protein [Arabidopsis thaliana]	0.78	5e-77	0.8268	NP_175268.1	841255
392	Dinucleotide	EL400737.1	Defender against death (DAD family) protein [Arabidopsis thaliana]	0.94	3e-71	0.9107	NP_174500.1	840113
393	Dinucleotide	EL399677.1	RAB GTPase 11C [Arabidopsis thaliana]	0.99	2e-113	0.8587	NP_172434.1	837490
394	Dinucleotide	EL398283.1	No predicted ORF	-	-	-	-	-
395	Dinucleotide	EL397935.1	tRNA-splicing ligase (DUF239) [Arabidopsis thaliana]	0.97	3e-71	0.6727	NP_001190555.1	835754
396	Dinucleotide	EL396971.1	serine-threonine kinase receptor-associated protein-like isoform X2 [Ziziphus jujuba]	0.98	7e-35	0.9375	XP_024924572.1	107409224
397	Dinucleotide	EL395004.1	tRNA-splicing ligase (DUF239) [Arabidopsis thaliana]	0.97	6e-75	0.6805	NP_001190555.1	835754
398	Dinucleotide	EL394150.1	No predicted ORF	-	-	-	-	-
399	Dinucleotide	EL393823.1	No predicted ORF	-	-	-	-	-
400	Dinucleotide	EL392762.1	No predicted ORF	-	-	-	-	-
401	Dinucleotide	EL388834.1	GATOR complex protein WDR24-like [Lactuca sativa]	0.98	5e-59	0.5904	XP_023731731.1	111879493
402	Dinucleotide	EL387751.1	No predicted ORF	-	-	-	-	-
403	Dinucleotide	EL385129.1	No predicted ORF	-	-	-	-	-
404	Dinucleotide	EL383582.1	F-box domain, cyclin-like protein [Cynara cardunculus var. scolymus]	1	3e-81	0.911	KVH88003.1	-
405	Dinucleotide	EL383136.1	uncharacterized protein LOC112523374 isoform X2 [Cynara cardunculus var. scolymus]	0.99	6e-56	0.8246	XP_024988722.1	112523374
406	Dinucleotide	EL378686.1	FAD-linked oxidases family protein [Arabidopsis thaliana]	0.98	3e-103	0.8057	NP_568170.1	830546
407	Dinucleotide	EL378276.1	Transducin/WD40 repeat-like superfamily protein [Arabidopsis thaliana]	0.95	2e-60	0.8687	NP_001320699.1	838117
408	Dinucleotide	EL377794.1	PREDICTED: serine-threonine kinase receptor-associated protein [Beta vulgaris subsp. vulgaris]	0.97	1e-19	1	XP_010688097.1	104902114
409	Dinucleotide	EL377390.1	Transducin/WD40 repeat-like superfamily protein [Arabidopsis thaliana]	0.99	8e-62	0.9346	NP_566519.1	820803
410	Dinucleotide	EL376834.1	No predicted ORF	-	-	-	-	-
411	Dinucleotide	EL373305.1	tRNA-splicing ligase (DUF239) [Arabidopsis thaliana]	0.97	4e-70	0.6727	NP_001190555.1	835754
412	Dinucleotide	EL373126.1	hypothetical protein AXX17_AT5G55730 [Arabidopsis thaliana]	0.97	3e-70	0.6667	OAO93362.1	-
413	Trinucleotide	EL410627.1	Galactose mutarotase-like superfamily protein [Arabidopsis thaliana]	0.92	5e-65	0.5723	NP_200543.1	835838
414	Trinucleotide	EL406444.1	basic helix-loop-helix (bHLH) DNA-binding superfamily protein [Arabidopsis thaliana]	1	2e-82	0.7182	NP_189056.2	822000
415	Trinucleotide	EL404142.1	GPI-anchored protein [Arabidopsis thaliana]	0.95	6e-73	0.545	NP_566596.1	821330
416	Trinucleotide	EL402486.1	LORELEI-LIKE-GPI-ANCHORED PROTEIN 1 [Arabidopsis thaliana]	0.9	8e-44	0.4891	NP_200428.1	-
417	Trinucleotide	EL402009.1	xyloglucan endotransglycosylase 6 [Arabidopsis thaliana]	0.95	1e-94	0.8377	NP_194311.1	828686
418	Trinucleotide	EL399047.1	xyloglucan endo-1, 4-beta-D-glucanase (XTR-6) [Arabidopsis thaliana]	0.97	1e-95	0.7528	AAL32550.1	-
419	Trinucleotide	EL389493.1	phytoene synthase [Arabidopsis thaliana]	0.98	2e-42	0.5027	AAM62787.1	-
420	Trinucleotide	EL388267.1	DNA-binding protein phosphatase 1 [Arabidopsis thaliana]	0.92	6e-48	0.5449	NP_001324148.1	817102
421	Trinucleotide	EL410471.1	PREDICTED: Lactuca sativa uncharacterized LOC111887778 (LOC111887778), mRNA	0.73	1e-42	0.7659	XM_023883925.1	111887778
422	Trinucleotide	EL409383.1	PREDICTED: Cynara cardunculus var. scolymus protein TIFY 4B-like (LOC112512714), transcript variant X2, mRNA	0.95	0	0.8384	XM_025118823.1	112512714
423	Trinucleotide	EL406218.1	No hit	-	-	-	-	-
424	Trinucleotide	EL405268.1	PREDICTED: Cynara cardunculus var. scolymus protein TIFY 4B-like (LOC112512714), transcript variant X6, mRNA	0.99	0	0.8244	XM_025118827.1	112512714
425	Trinucleotide	EL402167.1	Ribosomal protein L34e superfamily protein [Arabidopsis thaliana]	0.78	2e-16	0.3577	NP_566133.1	-
426	Trinucleotide	EL401644.1	Ribosomal protein L34e superfamily protein [Arabidopsis thaliana]	0.76	2e-11	0.3248	NP_566133.1	-
427	Trinucleotide	EL400784.1	PREDICTED: Cynara cardunculus var. scolymus heavy metal-associated isoprenylated plant protein 37-like (LOC112523484), mRNA	0.97	0	0.8357	XM_025133104.1	112523484
428	Trinucleotide	EL398418.1	PREDICTED: Cynara cardunculus var. scolymus 11S globulin seed storage protein G3-like (LOC112512060), mRNA	0.79	0	0.862	XM_025117856.1	112512060
429	Trinucleotide	EL395786.1	transcriptional corepressor LEUNIG [Arabidopsis thaliana]	1	3e-66	0.6783	NP_567896.1	829390
430	Trinucleotide	EL394091.1	PREDICTED: Cynara cardunculus var. scolymus protein TIFY 4B-like (LOC112512714), transcript variant X6, mRNA	0.9	1e-120	0.8037	XM_025118827.1	112512714
431	Trinucleotide	EL391170.1	PREDICTED: Cynara cardunculus var. scolymus bZIP transcription factor TGA10 (LOC112518142), transcript variant X1, mRNA	0.99	0	0.9109	XM_025125726.1	112518142
432	Trinucleotide	EL385800.1	PREDICTED: Cynara cardunculus var. scolymus protein TIFY 4B-like (LOC112512714), transcript variant X6, mRNA	0.96	0	0.8343	XM_025118827.1	112512714
433	Trinucleotide	EL385742.1	oligouridylate-binding protein 1A [Arabidopsis thaliana]	0.77	1e-42	0.764	NP_175810.1	841846
434	Trinucleotide	EL384945.1	PREDICTED: Cynara cardunculus var. scolymus uncharacterized protein At5g19025-like (LOC112520355), transcript variant X2, mRNA	0.69	1e-163	0.8828	XM_025128711.1	112520355
435	Trinucleotide	EL383786.1	No hit	-	-	-	-	-
436	Trinucleotide	EL383336.1	PREDICTED: Cynara cardunculus var. scolymus uncharacterized LOC112523192 (LOC112523192), mRNA	0.91	0	0.8399	XM_025132694.1	112523192
437	Trinucleotide	EL379067.1	Transducin/WD40 repeat-like superfamily protein [Arabidopsis thaliana]	0.58	1e-67	0.7869	NP_001030918.4	825452
438	Trinucleotide	EL378261.1	PREDICTED: Lactuca sativa transmembrane protein 214-like (LOC111890377), mRNA	0.88	8e-176	0.8394	XM_023886500.1	111890377
439	Trinucleotide	EL377406.1	PREDICTED: Cynara cardunculus var. scolymus bZIP transcription factor TGA10 (LOC112518142), transcript variant X2, mRNA	0.99	0	0.8564	XM_025125728.1	112518142
440	Trinucleotide	EL374321.1	PREDICTED: Cynara cardunculus var. scolymus bZIP transcription factor TGA10 (LOC112518142), transcript variant X2, mRNA	0.81	1e-104	0.8428	XM_025125728.1	112518142
441	Trinucleotide	EL374284.1	Transducin/WD40 repeat-like superfamily protein [Arabidopsis thaliana]	0.59	2e-73	0.7863	NP_001030918.4	825452
442	Trinucleotide	EL373134.1	No predicted ORF	-	-	-	-	-
443	Trinucleotide	EL372999.1	Transducin/WD40 repeat-like superfamily protein [Arabidopsis thaliana]	0.58	3e-75	0.7985	NP_001030918.4	825452
444	Trinucleotide	EL412243.1	PREDICTED: Cynara cardunculus var. scolymus uncharacterized LOC112511781 (LOC112511781), mRNA	0.89	6e-93	0.7667	XM_025117545.1	112511781
445	Trinucleotide	EL411809.1	2-cysteine peroxiredoxin B [Arabidopsis thaliana]	0.79	1e-101	0.848	NP_001331225.1	830517
446	Trinucleotide	EL411536.1	DNA-damage inducible protein DDI1-like [Arabidopsis thaliana]	0.99	1e-84	0.6923	BAB02792.1	-
447	Trinucleotide	EL411103.1	senescence-associated family protein (DUF581) [Arabidopsis thaliana]	0.57	1e-29	0.593	NP_567534.1	827487
448	Trinucleotide	EL410989.1	RAB GTPase homolog 8A [Arabidopsis thaliana]	0.73	7e-107	0.9933	NP_001078248.1	823749
449	Trinucleotide	EL409620.1	ATPXG2 [Arabidopsis thaliana]	0.95	2e-117	0.6867	OAO95802.1	-
450	Trinucleotide	EL408538.1	RNA-binding protein cp31 [Arabidopsis thaliana]	0.99	3e-81	0.6364	BAA06520.1	-
451	Trinucleotide	EL406768.1	hypothetical protein AXX17_AT4G44630 [Arabidopsis thaliana]	0.97	3e-36	0.6477	OAO98376.1	-
452	Trinucleotide	EL406264.1	PREDICTED: Cynara cardunculus var. scolymus STOREKEEPER protein-like (LOC112527689), mRNA	0.93	2e-161	0.8037	XM_025138456.1	112527689
453	Trinucleotide	EL404773.1	No predicted ORF	-	-	-	-	-
454	Trinucleotide	EL404435.1	PREDICTED: Cynara cardunculus var. scolymus 2-Cys peroxiredoxin BAS1, chloroplastic-like (LOC112502347), mRNA	0.8	0	0.8887	XM_025106239.1	112502347
455	Trinucleotide	EL404371.1	RNA-binding protein cp31 [Arabidopsis thaliana]	1	4e-65	0.6092	BAA06520.1	-
456	Trinucleotide	EL404143.1	PREDICTED: Cynara cardunculus var. scolymus GATA transcription factor 7-like (LOC112522150), mRNA	0.93	0	0.8568	XM_025131234.1	112522150
457	Trinucleotide	EL403693.1	RAB GTPase homolog 8A [Arabidopsis thaliana]	0.66	2e-95	0.9371	NP_001078248.1	823749
458	Trinucleotide	EL403636.1	RNA polymerase IV second largest subunit [Arabidopsis thaliana]	1	2e-41	0.6737	AAY82004.1	-
459	Trinucleotide	EL403465.1	Ras-related small GTP-binding family protein [Arabidopsis thaliana]	0.76	7e-121	0.9821	NP_200792.1	836105
460	Trinucleotide	EL403400.1	eukaryotic translation initiation factor 4E [Arabidopsis thaliana]	0.74	1e-107	0.7624	NP_193538.1	827529
461	Trinucleotide	EL402549.1	No hit	-	-	-	-	-
462	Trinucleotide	EL402482.1	metacaspase 4 [Arabidopsis thaliana]	1	2e-121	0.6654	NP_178052.1	844272
463	Trinucleotide	EL402038.1	Chain D, Crystal Structure Of The Plant Rho Protein Rop5 [Arabidopsis thaliana]	1	1e-121	0.9257	3BWD_D	-
464	Trinucleotide	EL401657.1	No hit	-	-	-	-	-
465	Trinucleotide	EL401584.1	PREDICTED: Cynara cardunculus var. scolymus STOREKEEPER protein-like (LOC112527689), mRNA	0.99	2e-171	0.8063	XM_025138456.1	112527689
466	Trinucleotide	EL400882.1	2-cysteine peroxiredoxin B [Arabidopsis thaliana]	0.69	3e-42	0.7692	NP_001331225.1	830517
467	Trinucleotide	EL400831.1	ATPXG2 [Arabidopsis thaliana]	0.94	9e-118	0.7085	OAO95802.1	-
468	Trinucleotide	EL400816.1	Cytochrome P450 superfamily protein [Arabidopsis thaliana]	1	2e-57	0.4439	NP_001117558.1	842972
469	Trinucleotide	EL400616.1	PREDICTED: Cynara cardunculus var. scolymus 33 kDa ribonucleoprotein, chloroplastic (LOC112527701), transcript variant X1, mRNA	0.95	0	0.8919	XM_025138470.1	112527701
470	Trinucleotide	EL399842.1	glycosyltransferase-like protein [Arabidopsis thaliana]	0.76	6e-20	0.4592	NP_001032166.1	-
471	Trinucleotide	EL398847.1	RAB GTPase homolog 8A [Arabidopsis thaliana]	0.76	2e-121	0.9881	NP_001078248.1	823749
472	Trinucleotide	EL398437.1	CBS domain protein (DUF21) [Arabidopsis thaliana]	0.96	5e-15	0.8571	NP_001328097.1	829512
473	Trinucleotide	EL398081.1	REDICTED: Cynara cardunculus var. scolymus STOREKEEPER protein-like (LOC112527689), mRNA	0.98	3e-150	0.8018	XM_025138456.1	112527689
474	Trinucleotide	EL397725.1	ruvB-like protein 1 [Lactuca sativa]	0.9	5e-124	0.9946	XP_023751526.1	111899873
475	Trinucleotide	EL397505.1	syntaxin of plants 41 [Arabidopsis thaliana]	0.99	7e-70	0.7034	NP_001031950.1	832756
476	Trinucleotide	EL397499.1	beta-1,4-N-acetylglucosaminyltransferase family protein [Arabidopsis thaliana]	0.99	2e-84	0.6554	NP_196952.1	831299
477	Trinucleotide	EL397424.1	CBS domain protein (DUF21) [Arabidopsis thaliana]	0.99	3e-99	0.8079	NP_001324218.1	815939
478	Trinucleotide	EL397258.1	hypothetical protein AXX17_AT2G09620 [Arabidopsis thaliana]	0.99	7e-57	0.7838	OAP07531.1	-
479	Trinucleotide	EL396851.1	metacaspase 4 [Arabidopsis thaliana]	0.99	7e-112	0.6706	NP_178052.1	844272
480	Trinucleotide	EL396694.1	metacaspase 4 [Arabidopsis thaliana]	0.99	3e-99	0.6833	NP_178052.1	844272
481	Trinucleotide	EL396513.1	nuclear matrix protein-like protein [Arabidopsis thaliana]	0.99	4e-58	0.7111	NP_001190269.1	830846
482	Trinucleotide	EL396481.1	PREDICTED: Cynara cardunculus var. scolymus TBC1 domain family member 13-like (LOC112502530), transcript variant X2, mRNA	0.68	2e-166	0.9392	XM_025106490.1	112502530
483	Trinucleotide	EL396213.1	Chain A, Crystal Structure Of Proliferating Cellular Nuclear Antigen 1 And Short Peptide From Human P21 [Arabidopsis thaliana]	0.97	4e-147	0.8348	2ZVV_A	-
484	Trinucleotide	EL396118.1	HCP-like superfamily protein with MYND-type zinc finger [Arabidopsis thaliana]	0.84	9e-100	0.7622	NP_564894.1	843055
485	Trinucleotide	EL396000.1	P-loop containing nucleoside triphosphate hydrolases superfamily protein [Arabidopsis thaliana]	1	2e-112	0.8859	NP_197625.1	832293
486	Trinucleotide	EL395646.1	PREDICTED: Cynara cardunculus var. scolymus uncharacterized LOC112519801 (LOC112519801), transcript variant X4, mRNA	0.84	2e-97	0.7781	XM_025128080.1	112519801
487	Trinucleotide	EL395483.1	CBS domain protein (DUF21) [Arabidopsis thaliana]	1	5e-85	0.8146	NP_001324218.1	815939
488	Trinucleotide	EL394907.1	ubiquitin family protein [Arabidopsis thaliana]	0.99	7e-109	0.7427	NP_001189876.1	820522
489	Trinucleotide	EL394865.1	PREDICTED: Cynara cardunculus var. scolymus E3 ubiquitin-protein ligase RFWD3-like (LOC112507923), mRNA	0.89	4e-179	0.8373	XM_025112678.1	112507923
490	Trinucleotide	EL394811.1	P-loop containing nucleoside triphosphate hydrolases superfamily protein [Arabidopsis thaliana]	1	5e-113	0.8913	NP_197625.1	832293
491	Trinucleotide	EL394667.1	PREDICTED: Cynara cardunculus var. scolymus uncharacterized LOC112515430 (LOC112515430), mRNA	0.69	0	0.8795	XM_025122248.1	112515430
492	Trinucleotide	EL394581.1	DEK domain-containing chromatin associated protein [Arabidopsis thaliana]	0.57	1e-31	0.6484	NP_190440.1	824032
493	Trinucleotide	EL394558.1	No predicted ORF	-	-	-	-	-
494	Trinucleotide	EL394546.1	PREDICTED: Cynara cardunculus var. scolymus putative tyrosine-protein phosphatase auxilin (LOC112502613), mRNA	0.92	2e-146	0.8134	XM_025106571.1	112502613
495	Trinucleotide	EL394405.1	hypothetical protein AXX17_AT2G09620 [Arabidopsis thaliana]	0.99	1e-57	0.7928	OAP07531.1	-
496	Trinucleotide	EL394325.1	metacaspase 4 [Arabidopsis thaliana]	0.77	3e-97	0.732	NP_178052.1	844272
497	Trinucleotide	EL394206.1	TATA BOX ASSOCIATED FACTOR II 59 [Arabidopsis thaliana]	0.91	3e-78	0.6432	NP_001030969.1	839370
498	Trinucleotide	EL393775.1	No predicted ORF	-	-	-	-	-
499	Trinucleotide	EL393609.1	ubiquitin family protein [Arabidopsis thaliana]	0.99	9e-87	0.7191	NP_001189876.1	820522
500	Trinucleotide	EL392863.1	No hit	-	-	-	-	-
501	Trinucleotide	EL392774.1	PREDICTED: Cynara cardunculus var. scolymus phosphoinositide phospholipase C 6-like (LOC112512191), mRNA	0.93	0	0.8511	XM_025118059.1	112512191
502	Trinucleotide	EL392732.1	hypothetical protein AXX17_AT2G09620 [Arabidopsis thaliana]	0.99	1e-57	0.7928	OAP07531.1	-
503	Trinucleotide	EL392666.1	No hit	-	-	-	-	-
504	Trinucleotide	EL391927.1	PREDICTED: Cynara cardunculus var. scolymus peroxygenase-like (LOC112519362), mRNA	0.95	0	0.9142	XM_025127430.1	112519362
505	Trinucleotide	EL391387.1	P-loop containing nucleoside triphosphate hydrolases superfamily protein [Arabidopsis thaliana]	1	2e-110	0.875	NP_197625.1	-
506	Trinucleotide	EL391008.1	PREDICTED: Cynara cardunculus var. scolymus uncharacterized LOC112515430 (LOC112515430), mRNA	0.68	0	0.8737	XM_025122248.1	112515430
507	Trinucleotide	EL388834.1	PREDICTED: Cynara cardunculus var. scolymus uncharacterized LOC112518392 (LOC112518392), mRNA	0.57	4e-164	0.8882	XM_025126066.1	112518392
508	Trinucleotide	EL388656.1	hypothetical protein AXX17_AT2G09620 [Arabidopsis thaliana]	0.99	1e-57	0.7928	OAP07531.1	832293
509	Trinucleotide	EL387921.1	O-glucosyltransferase rumi homolog isoform X2 [Cynara cardunculus var. scolymus]	1	1e-107	0.875	XP_024967745.1	112507400
510	Trinucleotide	EL387872.1	PREDICTED: Cynara cardunculus var. scolymus uncharacterized LOC112515430 (LOC112515430), mRNA	0.65	8e-151	0.8627	XM_025122248.1	112515430
511	Trinucleotide	EL387844.1	PREDICTED: Cynara cardunculus var. scolymus uncharacterized LOC112522452 (LOC112522452), mRNA	0.98	0	0.8773	XM_025131569.1	112522452
512	Trinucleotide	EL387557.1	metacaspase 4 [Arabidopsis thaliana]	0.99	1e-111	0.6667	NP_178052.1	844272
513	Trinucleotide	EL387283.1	No predicted ORF	-	-	-	-	-
514	Trinucleotide	EL386906.1	PREDICTED: Cynara cardunculus var. scolymus STOREKEEPER protein-like (LOC112527689), mRNA	0.87	4e-119	0.7953	XM_025138456.1	112527689
515	Trinucleotide	EL386288.1	metacaspase 4 [Arabidopsis thaliana]	0.99	7e-98	0.6833	NP_178052.1	844272
516	Trinucleotide	EL386110.1	CBS domain protein (DUF21) [Arabidopsis thaliana]	0.99	2e-55	0.7928	NP_001324218.1	815939
517	Trinucleotide	EL386051.1	PREDICTED: Cynara cardunculus var. scolymus STOREKEEPER protein-like (LOC112527689), mRNA	0.99	1e-138	0.7905	XM_025138456.1	112527689
518	Trinucleotide	EL385976.1	Caleosin-related family protein [Arabidopsis thaliana]	0.97	5e-35	0.6974	NP_180896.1	817901
519	Trinucleotide	EL385496.1	PREDICTED: Cynara cardunculus var. scolymus syntaxin-43-like (LOC112500678), mRNA	0.94	0	0.8879	XM_025104223.1	112500678
520	Trinucleotide	EL385238.1	No hit	-	-	-	-	-
521	Trinucleotide	EL385202.1	CBS domain protein (DUF21) [Arabidopsis thaliana]	0.99	2e-55	0.7928	NP_001324218.1	815939
522	Trinucleotide	EL385118.1	PEROXYGENASE 2 [Arabidopsis thaliana]	0.97	1e-89	0.6597	NP_200335.1	835617
523	Trinucleotide	EL384957.1	GC-rich sequence DNA-binding factor-like protein with Tuftelin interacting domain-containing protein [Arabidopsis thaliana]	1	2e-65	0.5097	NP_173150.1	-
524	Trinucleotide	EL384931.1	vesicle-associated protein 4-2-like [Cynara cardunculus var. scolymus]	0.99	4e-111	0.9491	XP_024983365.1	112519465
525	Trinucleotide	EL384854.1	STOREKEEPER protein-like [Cynara cardunculus var. scolymus]	0.99	5e-100	0.7171	XP_024994224.1	112527689
526	Trinucleotide	EL384449.1	transcription factor 25 isoform X2 [Cynara cardunculus var. scolymus]	0.99	4e-79	0.8865	XP_024993590.1	112527284
527	Trinucleotide	EL384007.1	E3 ubiquitin-protein ligase CIP8-like [Cynara cardunculus var. scolymus]	0.96	3e-37	0.6238	XP_024974562.1	112512694
528	Trinucleotide	EL383865.1	WD40 repeat-containing protein [Cynara cardunculus var. scolymus]	0.62	9e-05	0.6739	KVI03651.1	-
529	Trinucleotide	EL383726.1	Concanavalin A-like lectin/glucanase, subgroup [Cynara cardunculus var. scolymus]	0.98	1e-60	0.7595	KVI08841.1	-
530	Trinucleotide	EL381966.1	PREDICTED: Cynara cardunculus var. scolymus syntaxin-43-like (LOC112500678), mRNA	0.94	7e-157	0.8062	XM_025104223.1	112500678
531	Trinucleotide	EL380600.1	beta-glucosidase 18-like [Cynara cardunculus var. scolymus]	0.92	2e-105	0.8287	XP_024959605.1	112500357
532	Trinucleotide	EL380345.1	TBC1 domain family member 13-like isoform X2 [Cynara cardunculus var. scolymus]	0.93	2e-66	0.7092	XP_024962258.1	112502530
533	Trinucleotide	EL378732.1	STOREKEEPER protein-like [Cynara cardunculus var. scolymus]	0.97	5e-99	0.7662	XP_024994224.1	112527689
534	Trinucleotide	EL378722.1	ruvB-like protein 1 [Cynara cardunculus var. scolymus]	0.87	5e-83	0.898	XP_024961382.1	112501868
535	Trinucleotide	EL378690.1	No hit	-	-	-	-	-
536	Trinucleotide	EL378419.1	ACT domain-containing protein ACR8-like isoform X2 [Cynara cardunculus var. scolymus]	0.8	8e-33	0.9538	XP_024995529.1	112528728
537	Trinucleotide	EL377162.1	BSD-like protein [Cynara cardunculus var. scolymus]	0.99	1e-97	0.7692	KVH92456.1	-
538	Trinucleotide	EL377133.1	ran-binding protein M homolog isoform X1 [Cynara cardunculus var. scolymus]	0.99	2e-64	0.8444	XP_024973176.1	112511699
539	Trinucleotide	EL377039.1	No hit	-	-	-	-	-
540	Trinucleotide	EL376749.1	tubby-like F-box protein 3 [Cynara cardunculus var. scolymus]	0.97	2e-07	0.6905	XP_024985128.1	112520790
541	Trinucleotide	EL376481.1	transcription initiation factor TFIID subunit 6-like [Cynara cardunculus var. scolymus]	0.78	2e-30	0.9516	XP_024966306.1	11250646
542	Trinucleotide	EL375746.1	No hit	-	-	-	-	-
543	Trinucleotide	EL375618.1	No hit	-	-	-	-	-
544	Trinucleotide	EL375041.1	DUF21 domain-containing protein At2g14520-like [Cynara cardunculus var. scolymus]	1	1e-101	0.9677	XP_024979254.1	112516445
545	Trinucleotide	EL374733.1	DNA damage-inducible protein 1-like [Helianthus annuus]	0.99	3e-91	0.8701	XP_021993348.1	110890090
546	Trinucleotide	EL374461.1	DNA/RNA helicase, DEAD/DEAH box type, N-terminal [Cynara cardunculus var. scolymus]	0.88	6e-19	0.7473	KVH95162.1	-
547	Trinucleotide	EL374062.1	beta-glucosidase 18-like [Cynara cardunculus var. scolymus]	0.99	2e-140	0.8744	XP_024959605.1	112500357
548	Trinucleotide	EL373450.1	ACT domain-containing protein ACR8-like [Helianthus annuus]	0.9	2e-91	0.9324	XP_021969079.1	110864340
549	Trinucleotide	EL373283.1	uncharacterized protein LOC112515430 [Cynara cardunculus var. scolymus]	0.99	1e-85	0.7376	XP_024978016.1	112515430
550	Trinucleotide	EL373195.1	Concanavalin A-like lectin/glucanase, subgroup [Cynara cardunculus var. scolymus]	0.98	8e-62	0.7595	KVI08841.1	-
551	Trinucleotide	EL373076.1	TBC1 domain family member 13-like isoform X4 [Cynara cardunculus var. scolymus]	0.87	1e-51	0.6611	XP_024962266.1	112502530
552	Trinucleotide	EL412027.1	probable serine/threonine-protein kinase MARK-A [Cynara cardunculus var. scolymus]	0.86	6e-34	0.7939	XP_024971291.1	112510196
553	Trinucleotide	EL411570.1	transcription initiation factor IIB-2 isoform X2 [Cynara cardunculus var. scolymus]	1	3e-138	1	XP_024974373.1	112512569
554	Trinucleotide	EL411445.1	photosystem I reaction center subunit IV A, chloroplastic [Cynara cardunculus var. scolymus]	1	9e-60	0.7273	XP_024981713.1	112518296
555	Trinucleotide	EL410955.1	GDSL esterase/lipase CPRD49 [Cynara cardunculus var. scolymus]	1	9e-106	0.9554	XP_024991039.1	112525234
556	Trinucleotide	EL410777.1	proteasome subunit beta type-1 [Cynara cardunculus var. scolymus]	1	2e-163	0.9776	XP_024996496.1	112529442
557	Trinucleotide	EL410659.1	hypothetical protein Ccrd_005431 [Cynara cardunculus var. scolymus]	0.85	5e-83	0.9384	KVH92531.1	-
558	Trinucleotide	EL410363.1	Glutathione S-transferase/chloride channel, C-terminal [Cynara cardunculus var. scolymus]	0.95	7e-99	0.9375	KVI09773.1	-
559	Trinucleotide	EL410330.1	No hit	-	-	-	-	-
560	Trinucleotide	EL409637.1	transcription initiation factor IIB-2 isoform X2 [Cynara cardunculus var. scolymus]	0.89	2e-120	0.9882	XP_024974373.1	112512569
561	Trinucleotide	EL409091.1	NAC domain-containing protein 83-like [Cynara cardunculus var. scolymus]	0.88	9e-138	0.8565	XP_024977208.1	-
562	Trinucleotide	EL408981.1	glutathione S-transferase L3-like [Helianthus annuus]	1	8e-94	0.7208	XP_022006536.1	110904983
563	Trinucleotide	EL408827.1	No hit	-	-	-	-	-
564	Trinucleotide	EL408657.1	No hit	-	-	-	-	-
565	Trinucleotide	EL408429.1	No hit	-	-	-	-	-
566	Trinucleotide	EL407934.1	PREDICTED: Cynara cardunculus var. scolymus vacuolar protein sorting-associated protein 55 homolog (LOC112521374), mRNA	0.7	0	0.8789	XM_025130200.1	112521374
567	Trinucleotide	EL407450.1	cysteine proteinase inhibitor 12-like isoform X1 [Cynara cardunculus var. scolymus]	0.97	8e-107	0.8547	XP_024962103.1	112502435
568	Trinucleotide	EL407436.1	PREDICTED: Cynara cardunculus var. scolymus vacuolar protein sorting-associated protein 55 homolog (LOC112521374), mRNA	0.8	0	0.8787	XM_025130200.1	112521374
569	Trinucleotide	EL406892.1	proteasome subunit beta type-1 [Cynara cardunculus var. scolymus]	1	3e-162	0.9776	XP_024996496.1	112529442
570	Trinucleotide	EL406569.1	proteasome subunit beta type-1 [Cynara cardunculus var. scolymus]	1	4e-164	0.9821	XP_024996496.1	112529442
571	Trinucleotide	EL405983.1	hypothetical protein LSAT_1X62060 [Lactuca sativa]	1	9e-77	0.9141	PLY70507.1	-
572	Trinucleotide	EL405795.1	No predicted ORF	-	-	-	-	-
573	Trinucleotide	EL405659.1	GDSL esterase/lipase CPRD49 [Cynara cardunculus var. scolymus]	1	2e-106	0.9102	XP_024991039.1	112525234
574	Trinucleotide	EL405329.1	stem-specific protein TSJT1 [Cynara cardunculus var. scolymus]	0.99	8e-124	0.9316	XP_024959523.1	112500305
575	Trinucleotide	EL404641.1	26S proteasome non-ATPase regulatory subunit 13 homolog A [Cynara cardunculus var. scolymus]	0.99	3e-89	0.9925	XP_024996091.1	112529196
576	Trinucleotide	EL404130.1	proteasome subunit beta type-1 [Cynara cardunculus var. scolymus]	1	4e-164	0.9821	XP_024996496.1	112529442
577	Trinucleotide	EL403806.1	proteasome subunit beta type-1 [Cynara cardunculus var. scolymus]	1	3e-160	0.9641	XP_024996496.1	112529442
578	Trinucleotide	EL403736.1	uncharacterized protein LOC112518836 [Cynara cardunculus var. scolymus]	1	6e-73	0.9727	XP_024982359.1	112518836
579	Trinucleotide	EL403541.1	Lipase, GDSL [Cynara cardunculus var. scolymus]	1	2e-70	0.9211	KVI04863.1	-
580	Trinucleotide	EL403228.1	probable serine/threonine-protein kinase MARK-A [Cynara cardunculus var. scolymus]	0.97	4e-34	0.6628	XP_024971291.1	112510196
581	Trinucleotide	EL401296.1	GDSL esterase/lipase CPRD49 [Cynara cardunculus var. scolymus]	0.99	1e-132	0.943	XP_024991039.1	112525234
582	Trinucleotide	EL401118.1	monodehydroascorbate reductase-like isoform X2 [Cynara cardunculus var. scolymus]	0.99	1e-156	0.8984	XP_024983714.1	112519708
583	Trinucleotide	EL400966.1	putative nucleic acid-binding, OB-fold protein [Helianthus annuus]	1	5e-84	0.903	OTF94663.1	-
584	Trinucleotide	EL400769.1	GDSL esterase/lipase CPRD49 [Cynara cardunculus var. scolymus]	1	6e-134	0.9482	XP_024991039.1	112525234
585	Trinucleotide	EL400492.1	proteasome subunit beta type-1-like [Lactuca sativa]	1	4e-134	0.9891	XP_023772981.1	111921632
586	Trinucleotide	EL400394.1	uncharacterized protein At4g28440-like [Cynara cardunculus var. scolymus]	1	6e-92	0.9851	XP_024974239.1	112512483
587	Trinucleotide	EL400009.1	uncharacterized protein LOC112507910 [Cynara cardunculus var. scolymus]	1	5e-54	0.7028	XP_024968430.1	112507910
588	Trinucleotide	EL399860.1	proteasome subunit beta type-1 [Cynara cardunculus var. scolymus]	0.95	2e-163	0.9776	XP_024996496.1	112529442
589	Trinucleotide	EL399773.1	cysteine proteinase inhibitor 12-like isoform X1 [Cynara cardunculus var. scolymus]	0.94	9e-113	0.8125	XP_024962103.1	112502435
590	Trinucleotide	EL399557.1	protein TONNEAU 1a [Cynara cardunculus var. scolymus]	0.99	8e-77	0.8067	XP_024994210.1	112527672
591	Trinucleotide	EL398972.1	proteasome subunit beta type-1 [Cynara cardunculus var. scolymus]	1	4e-164	0.9821	XP_024996496.1	112529442
592	Trinucleotide	EL398940.1	dr1-associated corepressor homolog [Cynara cardunculus var. scolymus]	0.99	7e-92	0.9925	XP_024988286.1	112523078
593	Trinucleotide	EL398403.1	GATA transcription factor 24-like [Cynara cardunculus var. scolymus]	0.99	1e-51	0.731	XP_024968412.1	112507896
594	Trinucleotide	EL398063.1	LMBR1 domain-containing protein 2 homolog A-like isoform X3 [Cynara cardunculus var. scolymus]	1	1e-118	0.9558	XP_024974004.1	112512340
595	Trinucleotide	EL397713.1	26S proteasome non-ATPase regulatory subunit 13 homolog A [Cynara cardunculus var. scolymus]	0.99	3e-89	0.9925	XP_024996091.1	112529196
596	Trinucleotide	EL397465.1	26S proteasome non-ATPase regulatory subunit 13 homolog A [Cynara cardunculus var. scolymus]	0.99	3e-89	0.9925	XP_024996091.1	112529196
597	Trinucleotide	EL397382.1	putative nuclear RNA export factor SDE5 [Cynara cardunculus var. scolymus]	1	4e-54	0.5967	XP_024980035.1	112516987
598	Trinucleotide	EL397143.1	Tryptophan/tyrosine permease [Cynara cardunculus var. scolymus]	0.71	6e-17	0.5979	KVH89713.1	-
599	Trinucleotide	EL396253.1	No hit	-	-	-	-	-
600	Trinucleotide	EL396036.1	tubby-like F-box protein 5 [Cynara cardunculus var. scolymus]	0.98	2e-42	0.9467	XP_024974157.1	112512431
601	Trinucleotide	EL395795.1	No predicted ORF	-	-	-	-	-
602	Trinucleotide	EL395336.1	26S proteasome non-ATPase regulatory subunit 13 homolog A [Cynara cardunculus var. scolymus]	0.98	2e-50	1	XP_024996091.1	112529196
603	Trinucleotide	EL395040.1	No predicted ORF	-	-	-	-	-
604	Trinucleotide	EL394969.1	PREDICTED: Cynara cardunculus var. scolymus DDB1- and CUL4-associated factor 8 (LOC112522019), mRNA	0.72	0	0.9065	XM_025131070.1	112522019
605	Trinucleotide	EL394730.1	PREDICTED: Cynara cardunculus var. scolymus DDB1- and CUL4-associated factor 8 (LOC112522019), mRNA	0.7	0	0.8991	XM_025131070.1	112522019
606	Trinucleotide	EL394631.1	No predicted ORF	-	-	-	-	-
607	Trinucleotide	EL394467.1	No predicted ORF	-	-	-	-	-
608	Trinucleotide	EL394396.1	No predicted ORF	-	-	-	-	-
609	Trinucleotide	EL394395.1	actin-related protein 3 [Cynara cardunculus var. scolymus]	1	6e-59	0.949	XP_024960887.1	112501478
610	Trinucleotide	EL394324.1	uncharacterized protein LOC112507166 [Cynara cardunculus var. scolymus]	1	7e-143	0.9805	XP_024967380.1	112507166
611	Trinucleotide	EL394249.1	No predicted ORF	-	-	-	-	-
612	Trinucleotide	EL393817.1	uncharacterized protein LOC112510411 [Cynara cardunculus var. scolymus]	1	3e-95	0.8636	XP_024971585.1	112510411
613	Trinucleotide	EL393511.1	proteasome subunit beta type-1 [Cynara cardunculus var. scolymus]	1	2e-163	0.9776	XP_024996496.1	112529442
614	Trinucleotide	EL393327.1	No predicted ORF	-	-	-	-	-
615	Trinucleotide	EL393316.1	No hit	-	-	-	-	-
616	Trinucleotide	EL392806.1	26S proteasome non-ATPase regulatory subunit 13 homolog A [Cynara cardunculus var. scolymus]	0.99	8e-88	0.9776	XP_024996091.1	112529196
617	Trinucleotide	EL392672.1	No predicted ORF	-	-	-	-	-
618	Trinucleotide	EL392639.1	No hit	-	-	-	-	-
619	Trinucleotide	EL392233.1	probable fructokinase-7 [Cynara cardunculus var. scolymus]	0.99	7e-76	0.9748	XP_024961649.1	112502063
620	Trinucleotide	EL392103.1	PREDICTED: Cynara cardunculus var. scolymus vacuolar protein sorting-associated protein 55 homolog (LOC112521374), mRNA	0.95	0	0.8605	XM_025130200.1	112521374
621	Trinucleotide	EL391795.1	putative pentatricopeptide repeat-containing protein At5g65820 [Cynara cardunculus var. scolymus]	0.98	2e-102	0.8011	XP_024975186.1	112513217
622	Trinucleotide	EL391411.1	26S proteasome non-ATPase regulatory subunit 13 homolog A [Cynara cardunculus var. scolymus]	0.99	3e-97	0.993	XP_024996091.1	112529196
623	Trinucleotide	EL391370.1	No predicted ORF	-	-	-	-	-
624	Trinucleotide	EL389620.1	No hit	-	-	-	-	-
625	Trinucleotide	EL389509.1	proteasome subunit beta type-1 [Cynara cardunculus var. scolymus]	1	4e-164	0.9821	XP_024996496.1	112529442
626	Trinucleotide	EL389434.1	tubby-like F-box protein 5 [Cynara cardunculus var. scolymus]	1	6e-76	0.9658	XP_024974157.1	112512431
627	Trinucleotide	EL389202.1	No hit	-	-	-	-	-
628	Trinucleotide	EL388690.1	No predicted ORF	-	-	-	-	-
629	Trinucleotide	EL388085.1	proline iminopeptidase isoform X2 [Cynara cardunculus var. scolymus]	1	1e-40	0.9487	XP_024979546.1	112516627
630	Trinucleotide	EL387325.1	probable Xaa-Pro aminopeptidase P [Cynara cardunculus var. scolymus]	1	1e-104	0.9809	XP_024974312.1	112512532
631	Trinucleotide	EL386623.1	E3 ubiquitin-protein ligase RNF170-like [Cynara cardunculus var. scolymus]	0.84	4e-61	0.9118	XP_024967381.1	112507167
632	Trinucleotide	EL386376.1	26S proteasome non-ATPase regulatory subunit 13 homolog A [Cynara cardunculus var. scolymus]	0.99	3e-89	0.9925	XP_024996091.1	112529196
633	Trinucleotide	EL386299.1	No hit	-	-	-	-	-
634	Trinucleotide	EL386081.1	E3 ubiquitin-protein ligase RNF170-like [Cynara cardunculus var. scolymus]	0.84	2e-62	0.9314	XP_024967381.1	112507167
635	Trinucleotide	EL385694.1	No predicted ORF	-	-	-	-	-
636	Trinucleotide	EL385675.1	uncharacterized protein At4g28440-like [Cynara cardunculus var. scolymus]	1	2e-92	0.9851	XP_024974239.1	112512483
637	Trinucleotide	EL384875.1	No hit	-	-	-	-	-
638	Trinucleotide	EL384821.1	probable serine/threonine-protein kinase At1g54610 isoform X1 [Cynara cardunculus var. scolymus]	0.99	9e-61	0.6588	XP_024974974.1	112513079
639	Trinucleotide	EL384738.1	No predicted ORF	-	-	-	-	-
640	Trinucleotide	EL384498.1	Actin-related protein [Cynara cardunculus var. scolymus]	1	4e-60	0.9592	KVH88936.1	-
641	Trinucleotide	EL384373.1	hypothetical protein Ccrd_015566 [Cynara cardunculus var. scolymus]	1	1e-95	0.875	KVI06096.1	-
642	Trinucleotide	EL384347.1	COP1-interacting protein 7-like [Cynara cardunculus var. scolymus]	1	6e-129	0.7913	XP_024959696.1	112500432
643	Trinucleotide	EL383985.1	PREDICTED: Cynara cardunculus var. scolymus tubby-like F-box protein 5 (LOC112512431), mRNA	0.83	0	0.8862	XM_025118389.1	112512431
644	Trinucleotide	EL383982.1	DDB1- and CUL4-associated factor 8-like [Lactuca sativa]	0.72	3e-21	0.5044	XP_023749052.1	111897327
645	Trinucleotide	EL383845.1	F-box domain, cyclin-like protein [Cynara cardunculus var. scolymus]	1	4e-76	0.9744	KVI02847.1	-
646	Trinucleotide	EL383774.1	No predicted ORF	-	-	-	-	-
647	Trinucleotide	EL383275.1	F-box domain, cyclin-like protein [Cynara cardunculus var. scolymus]	1	1e-129	0.9734	KVI02847.1	-
648	Trinucleotide	EL382926.1	WD40 repeat-containing protein [Cynara cardunculus var. scolymus]	0.68	3e-14	0.878	KVH90359.1	-
649	Trinucleotide	EL382099.1	Carbohydrate kinase PfkB [Cynara cardunculus var. scolymus]	0.99	1e-118	0.9392	KVH88485.1	-
650	Trinucleotide	EL382033.1	proteasome subunit beta type-1 [Cynara cardunculus var. scolymus]	1	3e-163	0.9776	XP_024996496.1	-
651	Trinucleotide	EL381889.1	ankyrin repeat domain-containing protein [Legionella cherrii]	0.74	52	0.5385	WP_028382519.1	112529442
652	Trinucleotide	EL381331.1	No hit	-	-	-	-	-
653	Trinucleotide	EL381144.1	uncharacterized protein At5g49945-like [Cynara cardunculus var. scolymus]	0.99	3e-107	0.76	XP_024961538.1	112501969
654	Trinucleotide	EL381081.1	Actin-related protein [Cynara cardunculus var. scolymus]	1	4e-60	0.9592	KVH88936.1	-
655	Trinucleotide	EL380766.1	hypothetical protein LSAT_8X25121 [Lactuca sativa]	0.81	7e-28	0.705	PLY81394.1	-
656	Trinucleotide	EL380206.1	probable Xaa-Pro aminopeptidase P [Cynara cardunculus var. scolymus]	0.72	4e-98	0.973	XP_024974312.1	112512532
657	Trinucleotide	EL379673.1	No hit	-	-	-	-	-
658	Trinucleotide	EL377635.1	No hit	-	-	-	-	-
659	Trinucleotide	EL377473.1	No hit	-	-	-	-	-
660	Trinucleotide	EL377435.1	rho GTPase-activating protein 5-like [Cynara cardunculus var. scolymus]	0.93	6e-81	0.8225	XP_024992956.1	112526771
661	Trinucleotide	EL377400.1	No hit	-	-	-	-	-
662	Trinucleotide	EL377393.1	26S proteasome non-ATPase regulatory subunit 13 homolog A [Cynara cardunculus var. scolymus]	0.99	3e-89	0.9925	XP_024996091.1	112529196
663	Trinucleotide	EL377363.1	No predicted ORF	-	-	-	-	-
664	Trinucleotide	EL377211.1	No predicted ORF	-	-	-	-	-
665	Trinucleotide	EL376965.1	Actin-related protein [Cynara cardunculus var. scolymus]	1	4e-60	0.9592	KVH88936.1	-
666	Trinucleotide	EL376058.1	hypothetical protein LSAT_8X25121 [Lactuca sativa]	0.79	3e-28	0.7143	PLY81394.1	-
667	Trinucleotide	EL376041.1	26S proteasome non-ATPase regulatory subunit 13 homolog A [Cynara cardunculus var. scolymus]	0.99	3e-89	0.9925	XP_024996091.1	112529196
668	Trinucleotide	EL375937.1	mitogen-activated protein kinase kinase 5-like [Cynara cardunculus var. scolymus]	0.96	1e-46	0.8764	XP_024980293.1	112517175
669	Trinucleotide	EL375915.1	hypothetical protein LSAT_8X25121 [Lactuca sativa]	0.79	3e-28	0.7143	PLY81394.1	-
670	Trinucleotide	EL375862.1	uncharacterized protein LOC111888720 [Lactuca sativa]	0.8	5e-19	0.6944	XP_023740611.1	111888720
671	Trinucleotide	EL375614.1	Uncharacterized protein family UPF0250 [Cynara cardunculus var. scolymus]	0.6	3e-13	0.6964	KVH95678.1	-
672	Trinucleotide	EL375321.1	probable serine/threonine-protein kinase MARK-A [Cynara cardunculus var. scolymus]	0.97	2e-35	0.6686	XP_024971291.1	112510196
673	Trinucleotide	EL374800.1	26S proteasome non-ATPase regulatory subunit 13 homolog A [Cynara cardunculus var. scolymus]	0.99	3e-97	0.993	XP_024996091.1	112529196
674	Trinucleotide	EL374724.1	copper transporter 5.1-like [Cynara cardunculus var. scolymus]	1	2e-88	0.9073	XP_024959686.1	112500423
675	Trinucleotide	EL374675.1	Membrane bound O-acyl transferase, MBOAT [Cynara cardunculus var. scolymus]	0.99	1e-56	0.7871	KVH93980.1	-
676	Trinucleotide	EL374183.1	26S proteasome non-ATPase regulatory subunit 13 homolog A [Cynara cardunculus var. scolymus]	0.99	2e-88	0.9851	XP_024996091.1	112529196
677	Trinucleotide	EL373037.1	No hit	-	-	-	-	-
678	Trinucleotide	EL373034.1	DB1- and CUL4-associated factor 8 [Cynara cardunculus var. scolymus]	1	9e-17	0.4851	XP_024986838.1	112522019
679	Trinucleotide	EL386245.1	U4/U6.U5 tri-snRNP-associated protein 2-like isoform X2 [Cynara cardunculus var. scolymus]	0.96	3e-83	0.755	XP_024961325.1	112501824
680	Trinucleotide	EL395092.1	U4/U6.U5 tri-snRNP-associated protein 2-like isoform X2 [Cynara cardunculus var. scolymus]	0.96	3e-83	0.755	XP_024961325.1	112501824
681	Trinucleotide	EL407138.1	uncharacterized protein LOC112502455 [Cynara cardunculus var. scolymus]	1	5e-131	0.89	XP_024962135.1	112502455
682	Trinucleotide	EL407092.1	casein kinase II subunit alpha-2 [Artemisia annua]	0.99	1e-133	0.9892	PWA65332.1	-
683	Trinucleotide	EL406402.1	casein kinase II subunit alpha-2 [Cynara cardunculus var. scolymus]	0.99	1e-114	0.9027	XP_024987557.1	112522575
684	Trinucleotide	EL393076.1	No predicted ORF	-	-	-	-	-
685	Trinucleotide	EL392126.1	solute carrier family 40 member 3, chloroplastic [Cynara cardunculus var. scolymus]	1	6e-86	0.8544	XP_024978036.1	112515441
686	Trinucleotide	EL389234.1	solute carrier family 40 member 3, chloroplastic [Cynara cardunculus var. scolymus]	1	2e-117	0.9045	XP_024978036.1	112515441
687	Trinucleotide	EL386514.1	hypothetical protein Ccrd_005895 [Cynara cardunculus var. scolymus]	1	8e-68	0.8222	KVH92078.1	-
688	Trinucleotide	EL377140.1	solute carrier family 40 member 3, chloroplastic [Cynara cardunculus var. scolymus]	0.98	3e-94	0.7835	XP_024978036.1	112515441
689	Trinucleotide	EL409915.1	small ubiquitin-related modifier 1-like [Cynara cardunculus var. scolymus]	1	5e-68	0.9709	XP_024968520.1	112507985
690	Trinucleotide	EL412289.1	probable protein S-acyltransferase 12 [Cynara cardunculus var. scolymus]	1	4e-114	0.9261	XP_024964104.1	112504395
691	Trinucleotide	EL412228.1	rhodanese-like/PpiC domain-containing protein 12, chloroplastic isoform X5 [Cynara cardunculus var. scolymus]	0.98	3e-38	0.8395	XP_024962921.1	112503084
692	Trinucleotide	EL412221.1	30S ribosomal protein S21, chloroplastic-like [Cynara cardunculus var. scolymus]	1	1e-55	0.885	XP_024976507.1	112514326
693	Trinucleotide	EL411999.1	probable phytol kinase 3, chloroplastic [Helianthus annuus]	0.94	8e-60	0.8108	XP_021988047.1	110884628
694	Trinucleotide	EL411226.1	leucine-rich repeat protein 1-like [Cynara cardunculus var. scolymus]	1	1e-142	0.922	XP_024966532.1	112506600
695	Trinucleotide	EL410934.1	uncharacterized protein LOC112507319 [Cynara cardunculus var. scolymus]	0.96	2e-82	0.7292	XP_024967632.1	112507319
696	Trinucleotide	EL410757.1	probable phytol kinase 3, chloroplastic [Helianthus annuus]	0.99	7e-79	0.7451	XP_021988047.1	110884628
697	Trinucleotide	EL410601.1	leucine-rich repeat protein 1-like [Cynara cardunculus var. scolymus]	1	2e-143	0.9266	XP_024966532.1	112506600
698	Trinucleotide	EL410506.1	V-type proton ATPase subunit D-like [Cynara cardunculus var. scolymus]	0.99	1e-129	0.9737	XP_024989987.1	112524421
699	Trinucleotide	EL410376.1	Cyclophilin-like peptidyl-prolyl cis-trans isomerase domain-containing protein [Cynara cardunculus var. scolymus]	0.86	1e-116	0.9476	KVI01534.1	-
700	Trinucleotide	EL409895.1	auxin-responsive protein IAA13 [Cynara cardunculus var. scolymus]	0.85	2e-110	0.9424	XP_024984583.1	112520427
701	Trinucleotide	EL409809.1	V-type proton ATPase subunit D-like [Cynara cardunculus var. scolymus]	0.99	3e-130	0.9789	XP_024989987.1	112524421
702	Trinucleotide	EL409751.1	Cyclophilin-like peptidyl-prolyl cis-trans isomerase domain-containing protein [Cynara cardunculus var. scolymus]	0.86	1e-116	0.9476	KVI01534.1	-
703	Trinucleotide	EL409563.1	PREDICTED: Cynara cardunculus var. scolymus B-box zinc finger protein 19-like (LOC112525118), transcript variant X3, mRNA	0.93	0	0.8739	XM_025135082.1	112525118
704	Trinucleotide	EL409284.1	NUDIX hydrolase, conserved site-containing protein [Cynara cardunculus var. scolymus]	0.62	4e-53	0.7706	KVH99208.1	-
705	Trinucleotide	EL408828.1	No hit	-	-	-	-	-
706	Trinucleotide	EL408511.1	leucine-rich repeat protein 1-like [Cynara cardunculus var. scolymus]	1	2e-142	0.922	XP_024966532.1	112506600
707	Trinucleotide	EL407425.1	leucine-rich repeat protein 1-like [Cynara cardunculus var. scolymus]	1	6e-141	0.9128	XP_024966532.1	112506600
708	Trinucleotide	EL407293.1	probable L-ascorbate peroxidase 6, chloroplastic/mitochondrial isoform X2 [Cynara cardunculus var. scolymus]	0.99	8e-57	0.5722	XP_024976159.1	112514070
709	Trinucleotide	EL407216.1	ATPase, V1 complex, subunit D [Cynara cardunculus var. scolymus]	0.99	2e-129	0.9737	KVI04040.1	-
710	Trinucleotide	EL406912.1	dr1-associated corepressor homolog [Cynara cardunculus var. scolymus]	0.9	2e-123	0.8777	XP_024983936.1	112519861
711	Trinucleotide	EL406486.1	probable L-ascorbate peroxidase 6, chloroplastic/mitochondrial isoform X2 [Cynara cardunculus var. scolymus]	0.97	4e-51	0.5731	XP_024976159.1	112514070
712	Trinucleotide	EL406315.1	zinc finger A20 and AN1 domain-containing stress-associated protein 8-like isoform X1 [Cynara cardunculus var. scolymus]	0.99	4e-65	0.6923	XP_024987721.1	112522672
713	Trinucleotide	EL406158.1	No predicted ORF	-	-	-	-	-
714	Trinucleotide	EL405799.1	unknown [Glycine max]	0.63	1e-26	0.6744	ACU14764.1	-
715	Trinucleotide	EL405640.1	V-type proton ATPase subunit D-like [Cynara cardunculus var. scolymus]	0.99	1e-129	0.9737	XP_024989987.1	112524421
716	Trinucleotide	EL405199.1	peroxisomal adenine nucleotide carrier 1-like [Cynara cardunculus var. scolymus]	0.96	2e-143	0.9763	XP_024983699.1	112519695
717	Trinucleotide	EL404989.1	protein trichome birefringence-like 38 [Cynara cardunculus var. scolymus]	0.99	5e-62	0.8727	XP_024992676.1	112526567
718	Trinucleotide	EL404390.1	ras-related protein RABB1c [Cynara cardunculus var. scolymus]	1	7e-127	1	XP_024967397.1	112507179
719	Trinucleotide	EL403936.1	Ran GTPase [Cynara cardunculus var. scolymus]	1	5e-127	1	KVI10582.1	-
720	Trinucleotide	EL403765.1	leucine-rich repeat protein 1-like [Cynara cardunculus var. scolymus]	0.99	3e-136	0.9147	XP_024966532.1	112506600
721	Trinucleotide	EL403569.1	cytochrome c [Lactuca sativa]	0.98	4e-53	0.83	XP_023736068.1	111883972
722	Trinucleotide	EL403212.1	auxin-responsive protein IAA13 [Cynara cardunculus var. scolymus]	0.81	3e-75	0.9444	XP_024984583.1	112520427
723	Trinucleotide	EL402126.1	zinc finger A20 and AN1 domain-containing stress-associated protein 8-like isoform X2 [Cynara cardunculus var. scolymus]	0.8	3e-28	0.8065	XP_024987722.1	112522672
724	Trinucleotide	EL402029.1	NAC domain-containing protein 83-like [Cynara cardunculus var. scolymus]	0.96	4e-91	0.7374	XP_024987494.1	112522533
725	Trinucleotide	EL401958.1	leucine-rich repeat protein 1-like [Cynara cardunculus var. scolymus]	1	7e-141	0.9128	XP_024966532.1	112506600
726	Trinucleotide	EL401740.1	vesicle-associated membrane protein 722-like [Cynara cardunculus var. scolymus]	1	2e-138	0.9412	XP_024981421.1	112518087
727	Trinucleotide	EL401608.1	PREDICTED: Cynara cardunculus var. scolymus probable protein S-acyltransferase 12 (LOC112504395), mRNA	0.97	0	0.9169	XM_025108336.1	112504395
728	Trinucleotide	EL401528.1	nudix hydrolase 2-like isoform X1 [Helianthus annuus]	0.78	3e-63	0.7034	XP_022039559.1	110942140
729	Trinucleotide	EL401523.1	V-type proton ATPase subunit D-like [Cynara cardunculus var. scolymus]	1	1e-113	0.9706	XP_024989987.1	112524421
730	Trinucleotide	EL401520.1	uncharacterized protein LOC112505228 [Cynara cardunculus var. scolymus]	1	9e-93	0.8571	XP_024964933.1	112505228
731	Trinucleotide	EL401379.1	No apical meristem (NAM) protein [Cynara cardunculus var. scolymus]	0.84	7e-75	0.8	KVH97869.1	-
732	Trinucleotide	EL401029.1	No predicted ORF	-	-	-	-	-
733	Trinucleotide	EL400615.1	tankyrase-2 [Helianthus annuus]	0.99	1e-142	0.8991	XP_022005200.1	110903728
734	Trinucleotide	EL400515.1	probable phytol kinase 2, chloroplastic [Cynara cardunculus var. scolymus]	0.99	2e-61	0.7759	XP_024981562.1	112518182
735	Trinucleotide	EL400353.1	ras-related protein RABB1c [Cynara cardunculus var. scolymus]	0.99	1e-138	1	XP_024967397.1	112507179
736	Trinucleotide	EL400288.1	Trypsin-like cysteine/serine peptidase domain-containing protein [Cynara cardunculus var. scolymus]	0.99	2e-52	0.6897	KVH89401.1	-
737	Trinucleotide	EL400079.1	PREDICTED: Cynara cardunculus var. scolymus peroxisomal adenine nucleotide carrier 1-like (LOC112519695), mRNA	0.81	0	0.9417	XM_025127931.1	112519695
738	Trinucleotide	EL400068.1	putative dual specificity protein phosphatase DSP8 [Cynara cardunculus var. scolymus]	0.99	7e-89	0.871	XP_024966721.1	112506715
739	Trinucleotide	EL399072.1	vesicle-associated membrane protein 722-like [Cynara cardunculus var. scolymus]	1	1e-96	0.9452	XP_024981421.1	112518087
740	Trinucleotide	EL398566.1	aminoacylase-1-like [Cynara cardunculus var. scolymus]	0.99	2e-104	0.7202	XP_024994234.1	112527698
741	Trinucleotide	EL398311.1	PREDICTED: Cynara cardunculus var. scolymus probable magnesium transporter NIPA8 (LOC112516040), transcript variant X4, mRNA	0.72	0	0.9247	XM_025123098.1	112516040
742	Trinucleotide	EL398289.1	IQ motif, EF-hand binding site-containing protein [Cynara cardunculus var. scolymus]	0.98	5e-71	0.5902	KVH89664.1	-
743	Trinucleotide	EL398269.1	3-ketoacyl-CoA thiolase 2, peroxisomal-like [Cynara cardunculus var. scolymus]	0.99	2e-138	0.9058	XP_024974541.1	112512685
744	Trinucleotide	EL397900.1	protease Do-like 5, chloroplastic [Cynara cardunculus var. scolymus]	0.99	2e-95	0.9724	XP_024992541.1	112526484
745	Trinucleotide	EL397740.1	No predicted ORF	-	-	-	-	-
746	Trinucleotide	EL397457.1	ran-binding protein M homolog isoform X1 [Cynara cardunculus var. scolymus]	0.99	1e-101	0.8944	XP_024973176.1	112511699
747	Trinucleotide	EL397283.1	PREDICTED: Cynara cardunculus var. scolymus probable magnesium transporter NIPA8 (LOC112516040), transcript variant X4, mRNA	0.74	0	0.9389	XM_025123098.1	112516040
748	Trinucleotide	EL397084.1	protein ABIL1-like [Cynara cardunculus var. scolymus]	1	6e-87	0.9767	XP_024992950.1	112526765
749	Trinucleotide	EL396588.1	NAC domain-containing protein 83-like [Helianthus annuus]	0.8	8e-31	0.6596	XP_021997237.1	110894333
750	Trinucleotide	EL396281.1	3-ketoacyl-CoA synthase 6-like [Cynara cardunculus var. scolymus]	0.99	3e-152	0.8109	XP_024987639.1	112522623
751	Trinucleotide	EL396037.1	uncharacterized protein LOC112517273 isoform X2 [Cynara cardunculus var. scolymus]	0.94	9e-87	0.6977	XP_024980422.1	112517273
752	Trinucleotide	EL395389.1	No predicted ORF	-	-	-	-	-
753	Trinucleotide	EL395274.1	PREDICTED: Cynara cardunculus var. scolymus phosphatidylinositol:ceramide inositolphosphotransferase 1-like (LOC112506505), mRNA	0.72	0	0.9217	XM_025110613.1	112506505
754	Trinucleotide	EL395185.1	Nuclear transport factor 2 [Cynara cardunculus var. scolymus]	0.99	6e-80	0.8643	KVG47370.1	-
755	Trinucleotide	EL395113.1	No hit	-	-	-	-	-
756	Trinucleotide	EL394987.1	bifunctional nuclease 2-like isoform X2 [Cynara cardunculus var. scolymus]	0.97	2e-47	0.9072	XP_024972324.1	112511113
757	Trinucleotide	EL394475.1	uridine kinase-like protein 1, chloroplastic [Cynara cardunculus var. scolymus]	0.99	1e-173	0.9609	XP_024970092.1	112509384
758	Trinucleotide	EL394118.1	3-ketoacyl-CoA thiolase 2, peroxisomal-like [Cynara cardunculus var. scolymus]	0.99	4e-164	0.9141	XP_024974541.1	112512685
759	Trinucleotide	EL394082.1	Armadillo [Cynara cardunculus var. scolymus]	0.99	7e-106	0.7378	KVH96952.1	-
760	Trinucleotide	EL393721.1	shootmeristemless [Cichorium intybus x Cichorium endivia]	0.94	3e-48	0.6604	ACZ92179.1	-
761	Trinucleotide	EL393446.1	ran-binding protein M homolog isoform X1 [Cynara cardunculus var. scolymus]	0.99	5e-84	0.8824	XP_024973176.1	112511699
762	Trinucleotide	EL393251.1	probable L-ascorbate peroxidase 6, chloroplastic/mitochondrial isoform X2 [Cynara cardunculus var. scolymus]	0.99	3e-115	0.7395	XP_024976159.1	112514070
763	Trinucleotide	EL393182.1	Armadillo [Cynara cardunculus var. scolymus]	0.99	2e-83	0.7273	KVH96952.1	-
764	Trinucleotide	EL393065.1	hypothetical protein LSAT_7X740 [Lactuca sativa]	1	3e-40	0.7979	PLY64229.1	112525771
765	Trinucleotide	EL392845.1	RNA-binding protein 1-like [Cynara cardunculus var. scolymus]	0.99	2e-65	0.8769	XP_024991802.1	-
766	Trinucleotide	EL392733.1	DAZ-associated protein 1 [Vitis vinifera]	0.99	3e-68	0.8917	RVW33591.1	112527050
767	Trinucleotide	EL392727.1	uncharacterized protein LOC112527050 isoform X2 [Cynara cardunculus var. scolymus]	0.97	2e-98	0.8377	XP_024993300.1	-
768	Trinucleotide	EL392648.1	3beta-hydroxysteroid-dehydrogenase/decarboxylase-like isoform X2 [Cynara cardunculus var. scolymus]	1	3e-158	0.928	XP_024986943.1	112522090
769	Trinucleotide	EL392570.1	GDSL esterase/lipase 1-like [Cynara cardunculus var. scolymus]	0.99	3e-107	0.7919	XP_024973445.1	112511855
770	Trinucleotide	EL392529.1	protein trichome birefringence-like 38 [Cynara cardunculus var. scolymus]	0.99	5e-68	0.9273	XP_024992676.1	112526567
771	Trinucleotide	EL392456.1	3-ketoacyl-CoA thiolase 2, peroxisomal-like [Cynara cardunculus var. scolymus]	0.99	3e-137	0.9058	XP_024974541.1	112512685
772	Trinucleotide	EL392455.1	No hit	-	-	-	-	-
773	Trinucleotide	EL392181.1	heptahelical transmembrane protein 1-like [Cynara cardunculus var. scolymus]	0.96	3e-87	0.8497	XP_024964710.1	112504992
774	Trinucleotide	EL392086.1	GDSL esterase/lipase 1-like [Cynara cardunculus var. scolymus]	0.98	7e-87	0.7472	XP_024973445.1	112511855
775	Trinucleotide	EL391948.1	uncharacterized protein LOC112513207 [Cynara cardunculus var. scolymus]	0.97	1e-111	0.8883	XP_024975168.1	112513207
776	Trinucleotide	EL391555.1	bifunctional nuclease 2-like isoform X2 [Cynara cardunculus var. scolymus]	0.97	2e-47	0.9072	XP_024972324.1	112511113
777	Trinucleotide	EL391544.1	Cyclophilin-like peptidyl-prolyl cis-trans isomerase domain-containing protein [Cynara cardunculus var. scolymus]	0.99	3e-130	0.9386	KVI01534.1	-
778	Trinucleotide	EL391490.1	ultraviolet-B receptor UVR8 isoform X2 [Cynara cardunculus var. scolymus]	0.8	6e-98	0.9416	XP_024982637.1	112519002
779	Trinucleotide	EL391446.1	aminoacylase-1-like [Cynara cardunculus var. scolymus]	0.99	6e-105	0.7182	XP_024994234.1	112527698
780	Trinucleotide	EL391313.1	ribulose bisphosphate carboxylase/oxygenase activase, chloroplastic-like [Cynara cardunculus var. scolymus]	0.99	7e-146	0.9156	XP_024973670.1	112512094
781	Trinucleotide	EL391268.1	No predicted ORF	-	-	-	-	-
782	Trinucleotide	EL391215.1	bifunctional nuclease 2-like isoform X2 [Cynara cardunculus var. scolymus]	0.97	2e-47	0.9072	XP_024972324.1	112511113
783	Trinucleotide	EL391192.1	Pectinacetylesterase [Cynara cardunculus var. scolymus]	0.88	8e-77	0.8906	KVI10106.1	-
784	Trinucleotide	EL390377.1	Pectinacetylesterase [Cynara cardunculus var. scolymus]	0.88	2e-78	0.8984	KVI10106.1	-
785	Trinucleotide	EL390273.1	bifunctional nuclease 2-like isoform X2 [Cynara cardunculus var. scolymus]	0.97	2e-47	0.9072	XP_024972324.1	112511113
786	Trinucleotide	EL390016.1	putative dual specificity protein phosphatase DSP8 [Helianthus annuus]	1	8e-68	0.8492	XP_022034870.1	110936776
787	Trinucleotide	EL389884.1	uncharacterized protein LOC112507365 [Cynara cardunculus var. scolymus]	0.96	4e-87	0.8933	XP_024967697.1	112507365
788	Trinucleotide	EL389691.1	uncharacterized protein LOC110865647 isoform X1 [Helianthus annuus]	0.98	8e-91	0.8012	XP_021970665.1	110865647
789	Trinucleotide	EL389611.1	Pectinacetylesterase [Cynara cardunculus var. scolymus]	0.88	4e-77	0.8828	KVI10106.1	-
790	Trinucleotide	EL389597.1	basic 7S globulin-like [Helianthus annuus]	0.94	2e-108	0.7143	XP_022037425.1	110940171
791	Trinucleotide	EL389519.1	No hit	-	-	-	-	-
792	Trinucleotide	EL389501.1	vesicle-associated membrane protein 722-like [Cynara cardunculus var. scolymus]	1	3e-140	0.9502	XP_024981421.1	112518087
793	Trinucleotide	EL389496.1	No hit	-	-	-	-	-
794	Trinucleotide	EL389375.1	IQ motif, EF-hand binding site-containing protein [Cynara cardunculus var. scolymus]	0.98	3e-110	0.7465	KVH89664.1	-
795	Trinucleotide	EL389097.1	hypothetical protein Ccrd_023107 [Cynara cardunculus var. scolymus]	0.99	9e-84	0.8774	KVH98664.1	-
796	Trinucleotide	EL389039.1	PREDICTED: Cynara cardunculus var. scolymus phosphatidylinositol:ceramide inositolphosphotransferase 1-like (LOC112506505), mRNA	0.71	0	0.9192	XM_025110613.1	112506505
797	Trinucleotide	EL388920.1	uridine kinase-like protein 1, chloroplastic [Lactuca sativa]	0.99	3e-121	0.9196	XP_023741020.1	111889110
798	Trinucleotide	EL388898.1	protein root UVB sensitive 6 [Cynara cardunculus var. scolymus]	0.98	6e-119	0.9825	XP_024963925.1	112504221
799	Trinucleotide	EL388479.1	No hit	-	-	-	-	-
800	Trinucleotide	EL388444.1	Regulator of chromosome condensation 1/beta-lactamase-inhibitor protein II [Cynara cardunculus var. scolymus]	0.99	2e-137	0.9333	KVI00521.1	-
801	Trinucleotide	EL388357.1	putative dual specificity protein phosphatase DSP8 [Cynara cardunculus var. scolymus]	0.99	8e-88	0.8645	XP_024966721.1	112506715
802	Trinucleotide	EL388164.1	nudix hydrolase 2-like [Helianthus annuus]	0.7	6e-66	0.7597	XP_021978223.1	110873584
803	Trinucleotide	EL387924.1	bifunctional nuclease 2-like isoform X2 [Cynara cardunculus var. scolymus]	0.97	7e-47	0.8969	XP_024972324.1	112511113
804	Trinucleotide	EL387900.1	No hit	-	-	-	-	-
805	Trinucleotide	EL387413.1	No hit	-	-	-	-	-
806	Trinucleotide	EL387324.1	3beta-hydroxysteroid-dehydrogenase/decarboxylase-like isoform X2 [Cynara cardunculus var. scolymus]	1	3e-153	0.9342	XP_024986943.1	112522090
807	Trinucleotide	EL386841.1	hypothetical protein HannXRQ_Chr10g0311621 [Helianthus annuus]	0.95	7e-31	0.6923	OTG12621.1	-
808	Trinucleotide	EL386728.1	3-ketoacyl-CoA thiolase 2, peroxisomal-like [Cynara cardunculus var. scolymus]	0.99	1e-138	0.9148	XP_024974541.1	112512685
809	Trinucleotide	EL386714.1	cytochrome P450 734A1-like [Cynara cardunculus var. scolymus]	1	2e-85	0.8079	XP_024972020.1	112510899
810	Trinucleotide	EL386634.1	PREDICTED: Cynara cardunculus var. scolymus probable magnesium transporter NIPA8 (LOC112516040), transcript variant X1, mRNA	0.73	4e-164	0.9236	XM_025123080.1	112516040
811	Trinucleotide	EL386535.1	trifunctional UDP-glucose 4,6-dehydratase/UDP-4-keto-6-deoxy-D-glucose 3,5-epimerase/UDP-4-keto-L-rhamnose-reductase RHM1 [Cynara cardunculus var. scolymus]	0.99	1e-118	1	XP_024960157.1	112500804
812	Trinucleotide	EL386508.1	peroxisomal 3-keto-acyl-CoA thiolase 2 [Artemisia annua]	0.98	5e-77	0.6809	PWA38098.1	-
813	Trinucleotide	EL386379.1	berberine bridge enzyme-like 21 [Helianthus annuus]	0.99	2e-76	0.8819	XP_021997356.1	110894433
814	Trinucleotide	EL386336.1	lipoyl synthase, chloroplastic [Cynara cardunculus var. scolymus]	0.95	5e-99	0.8657	XP_024966720.1	112506714
815	Trinucleotide	EL385911.1	pectin acetylesterase 9 [Cynara cardunculus var. scolymus]	0.76	4e-27	0.8929	XP_024994632.1	112527984
816	Trinucleotide	EL385827.1	3beta-hydroxysteroid-dehydrogenase/decarboxylase-like isoform X2 [Cynara cardunculus var. scolymus]	0.99	8e-128	0.9188	XP_024986943.1	112522090
817	Trinucleotide	EL385799.1	pectin acetylesterase 9 [Cynara cardunculus var. scolymus]	0.76	4e-27	0.8929	XP_024994632.1	112527984
818	Trinucleotide	EL385745.1	uncharacterized PKHD-type hydroxylase At1g22950-like isoform X4 [Cynara cardunculus var. scolymus]	0.99	4e-140	0.8767	XP_024993718.1	112527350
819	Trinucleotide	EL385633.1	uncharacterized protein LOC112523109 [Cynara cardunculus var. scolymus]	0.95	1e-22	0.7344	XP_024988321.1	112523109
820	Trinucleotide	EL385517.1	bifunctional nuclease 2-like isoform X1 [Cynara cardunculus var. scolymus]	0.97	5e-47	0.9072	XP_024972322.1	112511113
821	Trinucleotide	EL385425.1	PREDICTED: Cynara cardunculus var. scolymus probable magnesium transporter NIPA8 (LOC112516040), transcript variant X4, mRNA	0.7	0	0.9303	XM_025123098.1	112516040
822	Trinucleotide	EL385206.1	3-ketoacyl-CoA thiolase 2, peroxisomal-like [Cynara cardunculus var. scolymus]	0.98	7e-100	0.9053	XP_024974541.1	112512685
823	Trinucleotide	EL385157.1	protein trichome birefringence-like 38 [Cynara cardunculus var. scolymus]	0.7	3e-67	0.9444	XP_024992676.1	112526567
824	Trinucleotide	EL384829.1	maltose excess protein 1-like, chloroplastic [Cynara cardunculus var. scolymus]	0.96	1e-13	0.7018	XP_024971651.1	112510462
825	Trinucleotide	EL384753.1	very-long-chain enoyl-CoA reductase-like [Cynara cardunculus var. scolymus]	0.98	6e-40	0.7526	XP_024969814.1	112509191
826	Trinucleotide	EL384672.1	V-type proton ATPase catalytic subunit A isoform X1 [Cynara cardunculus var. scolymus]	0.99	1e-135	0.9749	XP_024969328.1	112508797
827	Trinucleotide	EL384664.1	uridine kinase-like protein 1, chloroplastic [Cynara cardunculus var. scolymus]	0.99	1e-141	0.9336	XP_024970092.1	112509384
828	Trinucleotide	EL384636.1	Ankyrin repeat-containing protein [Cynara cardunculus var. scolymus]	0.97	2e-43	0.9048	KVI08508.1	-
829	Trinucleotide	EL384256.1	3beta-hydroxysteroid-dehydrogenase/decarboxylase-like isoform X2 [Cynara cardunculus var. scolymus]	1	8e-170	0.9289	XP_024986943.1	112522090
830	Trinucleotide	EL384240.1	No hit	-	-	-	-	-
831	Trinucleotide	EL384222.1	No hit	-	-	-	-	-
832	Trinucleotide	EL383959.1	PREDICTED: Cynara cardunculus var. scolymus phosphatidylinositol:ceramide inositolphosphotransferase 1-like (LOC112506505), mRNA	0.74	0	0.9252	XM_025110613.1	112506505
833	Trinucleotide	EL383806.1	ankyrin-1 [Cynara cardunculus var. scolymus]	1	5e-168	0.9373	XP_024971014.1	112510001
834	Trinucleotide	EL383540.1	protein ABIL1-like [Cynara cardunculus var. scolymus]	1	4e-87	0.9845	XP_024992950.1	112526765
835	Trinucleotide	EL383421.1	pyrophosphate--fructose 6-phosphate 1-phosphotransferase subunit alpha-like [Cynara cardunculus var. scolymus]	1	6e-100	0.9371	XP_024990236.1	112524581
836	Trinucleotide	EL383152.1	PREDICTED: Cynara cardunculus var. scolymus phosphatidylinositol:ceramide inositolphosphotransferase 1-like (LOC112506505), mRNA	0.74	0	0.9257	XM_025110613.1	112506505
837	Trinucleotide	EL383149.1	Pectinacetylesterase [Cynara cardunculus var. scolymus]	0.88	2e-78	0.8984	KVI10106.1	-
838	Trinucleotide	EL383103.1	No predicted ORF	-	-	-	-	-
839	Trinucleotide	EL382845.1	pyrophosphate--fructose 6-phosphate 1-phosphotransferase subunit alpha-like [Cynara cardunculus var. scolymus]	0.99	3e-114	0.9371	XP_024990236.1	112524581
840	Trinucleotide	EL382735.1	No hit	-	-	-	-	-
841	Trinucleotide	EL382525.1	dr1-associated corepressor homolog [Cynara cardunculus var. scolymus]	0.88	2e-102	0.9545	XP_024983936.1	112519861
842	Trinucleotide	EL382498.1	beta-(1,2)-xylosyltransferase-like [Cynara cardunculus var. scolymus]	0.98	2e-113	0.772	XP_024964736.1	112505019
843	Trinucleotide	EL382359.1	aminoacylase-1-like [Cynara cardunculus var. scolymus]	0.99	1e-118	0.7565	XP_024994234.1	112527698
844	Trinucleotide	EL382106.1	U-box domain-containing protein 11-like [Cynara cardunculus var. scolymus]	1	9e-105	0.8718	XP_024990870.1	112525134
845	Trinucleotide	EL382102.1	Nuclear transport factor 2 [Cynara cardunculus var. scolymus]	0.99	3e-124	0.8894	KVG47370.1	-
846	Trinucleotide	EL382012.1	PREDICTED: Cynara cardunculus var. scolymus uridine kinase-like protein 1, chloroplastic (LOC112509384), mRNA	0.99	0	0.9252	XM_025114324.1	112509384
847	Trinucleotide	EL381963.1	ankyrin-1 [Cynara cardunculus var. scolymus]	0.99	3e-152	0.952	XP_024971014.1	112510001
848	Trinucleotide	EL381960.1	protein ABIL1-like [Cynara cardunculus var. scolymus]	1	9e-86	0.969	XP_024992950.1	112526765
849	Trinucleotide	EL381861.1	bifunctional nuclease 2-like isoform X1 [Cynara cardunculus var. scolymus]	0.97	5e-47	0.9072	XP_024972322.1	112511113
850	Trinucleotide	EL381066.1	berberine bridge enzyme-like 21 [Helianthus annuus]	1	2e-89	0.8182	XP_021976441.1	110871984
851	Trinucleotide	EL380847.1	3-ketoacyl-CoA synthase 6-like [Cynara cardunculus var. scolymus]	0.99	1e-93	0.7576	XP_024987639.1	112522623
852	Trinucleotide	EL380588.1	PREDICTED: Cynara cardunculus var. scolymus uncharacterized LOC112506753 (LOC112506753), transcript variant X8, mRNA	0.93	0	0.9215	XM_025111006.1	112506753
853	Trinucleotide	EL380571.1	hypothetical protein Ccrd_023107 [Cynara cardunculus var. scolymus]	0.99	2e-66	0.8731	KVH98664.1	-
854	Trinucleotide	EL380570.1	No hit	-	-	-	-	-
855	Trinucleotide	EL380546.1	hypothetical protein Ccrd_023335 [Cynara cardunculus var. scolymus]	0.97	1e-46	0.9072	KVH98424.1	-
856	Trinucleotide	EL380273.1	Nuclear transport factor 2 [Cynara cardunculus var. scolymus]	0.99	2e-78	0.8623	KVG47370.1	-
857	Trinucleotide	EL379726.1	ras GTPase-activating protein-binding protein 1-like isoform X5 [Cynara cardunculus var. scolymus]	0.99	8e-77	0.8478	XP_024964566.1	112504839
858	Trinucleotide	EL379656.1	Pectinacetylesterase [Cynara cardunculus var. scolymus]	0.88	2e-78	0.8984	KVI10106.1	-
859	Trinucleotide	EL379536.1	14-3-3-like protein [Cynara cardunculus var. scolymus]	1	1e-86	0.9844	XP_024968661.1	112508107
860	Trinucleotide	EL379499.1	vacuole membrane protein KMS1 [Cynara cardunculus var. scolymus]	0.96	5e-45	0.9398	XP_024959411.1	112500244
861	Trinucleotide	EL379491.1	No hit	-	-	-	-	-
862	Trinucleotide	EL379470.1	uncharacterized protein LOC112507017 isoform X8 [Cynara cardunculus var. scolymus]	0.86	2e-87	0.9207	XP_024967173.1	112507017
863	Trinucleotide	EL379431.1	ribose-phosphate pyrophosphokinase 4-like [Cynara cardunculus var. scolymus]	1	2e-28	0.6857	XP_024990985.1	112525204
864	Trinucleotide	EL379398.1	PREDICTED: Cynara cardunculus var. scolymus vacuole membrane protein KMS1 (LOC112500244), mRNA	0.86	0	0.8911	XM_025103643.1	112500244
865	Trinucleotide	EL379163.1	protein ABIL1-like [Cynara cardunculus var. scolymus]	1	6e-87	0.9767	XP_024992950.1	112526765
866	Trinucleotide	EL379146.1	Pectinacetylesterase [Cynara cardunculus var. scolymus]	0.76	2e-27	0.8929	KVI10106.1	-
867	Trinucleotide	EL378925.1	ras GTPase-activating protein-binding protein 1-like isoform X5 [Cynara cardunculus var. scolymus]	0.99	1e-104	0.896	XP_024964566.1	112504839
868	Trinucleotide	EL378748.1	ankyrin-1 [Cynara cardunculus var. scolymus]	0.99	3e-137	0.9474	XP_024971014.1	112510001
869	Trinucleotide	EL378727.1	bifunctional nuclease 2-like isoform X2 [Cynara cardunculus var. scolymus]	0.97	2e-47	0.9072	XP_024972324.1	112511113
870	Trinucleotide	EL378672.1	hypothetical protein CUMW_071640 [Citrus unshiu]	0.73	35	0.3585	GAY43053.1	-
871	Trinucleotide	EL378619.1	IQ motif, EF-hand binding site-containing protein [Cynara cardunculus var. scolymus]	0.99	6e-66	0.575	KVH89664.1	-
872	Trinucleotide	EL378608.1	ras-related protein RABB1c [Cynara cardunculus var. scolymus]	0.99	1e-138	1	XP_024967397.1	112507179
873	Trinucleotide	EL378580.1	probable L-ascorbate peroxidase 6, chloroplastic/mitochondrial isoform X2 [Cynara cardunculus var. scolymus]	0.98	8e-88	0.7073	XP_024976159.1	112514070
874	Trinucleotide	EL378436.1	Dual specificity phosphatase [Cynara cardunculus var. scolymus]	1	4e-67	0.8571	KVI12276.1	-
875	Trinucleotide	EL378408.1	3beta-hydroxysteroid-dehydrogenase/decarboxylase-like isoform X2 [Cynara cardunculus var. scolymus]	0.9	2e-126	0.9179	XP_024986943.1	112522090
876	Trinucleotide	EL378304.1	PREDICTED: Cynara cardunculus var. scolymus uncharacterized LOC112517273 (LOC112517273), transcript variant X2, mRNA	0.7	4e-174	0.8748	XM_025124654.1	112517273
877	Trinucleotide	EL377912.1	PREDICTED: Cynara cardunculus var. scolymus probable magnesium transporter NIPA8 (LOC112516040), transcript variant X4, mRNA	0.71	0	0.9321	XM_025123098.1	112516040
878	Trinucleotide	EL377651.1	NAD-dependent epimerase/dehydratase [Cynara cardunculus var. scolymus]	1	4e-141	0.9245	KVH95470.1	-
879	Trinucleotide	EL377651.1	NAD-dependent epimerase/dehydratase [Cynara cardunculus var. scolymus]	1	4e-141	0.9245	KVH95470.1	-
880	Trinucleotide	EL377436.1	hypothetical protein Ccrd_024737 [Cynara cardunculus var. scolymus]	1	3e-89	0.9216	KVH88916.1	-
881	Trinucleotide	EL377424.1	Pleckstrin homology-like domain-containing protein [Cynara cardunculus var. scolymus]	0.98	2e-30	0.8108	KVI05057.1	-
882	Trinucleotide	EL377133.1	hypothetical protein Ccrd_023107 [Cynara cardunculus var. scolymus]	0.99	4e-65	0.8444	KVH98664.1	-
883	Trinucleotide	EL377100.1	PREDICTED: Cynara cardunculus var. scolymus probable L-ascorbate peroxidase 6, chloroplastic/mitochondrial (LOC112514070), transcript variant X2, mRNA	0.65	3e-80	0.7812	XM_025120391.1	112514070
884	Trinucleotide	EL377056.1	uridine kinase-like protein 1, chloroplastic [Cynara cardunculus var. scolymus]	0.99	7e-121	0.9296	XP_024970092.1	112509384
885	Trinucleotide	EL376909.1	Dual specificity phosphatase [Cynara cardunculus var. scolymus]	0.97	4e-85	0.9398	KVI12276.1	-
886	Trinucleotide	EL376388.1	berberine bridge enzyme-like 21 [Helianthus annuus]	0.99	2e-72	0.8905	XP_021995459.1	110892612
887	Trinucleotide	EL376113.1	3beta-hydroxysteroid-dehydrogenase/decarboxylase-like isoform X2 [Cynara cardunculus var. scolymus]	0.99	2e-145	0.9312	XP_024986943.1	112522090
888	Trinucleotide	EL375933.1	3-phosphoinositide-dependent protein kinase 2-like isoform X1 [Cynara cardunculus var. scolymus]	0.99	6e-59	0.8909	XP_024990193.1	112524556
889	Trinucleotide	EL374548.1	Armadillo [Cynara cardunculus var. scolymus]	1	3e-61	0.6923	KVH96952.1	-
890	Trinucleotide	EL374539.1	putative dual specificity protein phosphatase DSP8 [Helianthus annuus]	0.98	2e-26	0.7887	XP_022034870.1	110936776
891	Trinucleotide	EL374458.1	No hit	-	-	-	-	-
892	Trinucleotide	EL374436.1	Pectinacetylesterase [Cynara cardunculus var. scolymus]	0.88	2e-78	0.8984	KVI10106.1	-
893	Trinucleotide	EL374419.1	BEL1-like homeodomain protein 3 isoform X1 [Cynara cardunculus var. scolymus]	1	1e-75	0.9313	XP_024970257.1	112509504
894	Trinucleotide	EL374320.1	3-ketoacyl-CoA thiolase 2, peroxisomal-like [Cynara cardunculus var. scolymus]	0.99	2e-139	0.9148	XP_024974541.1	11251268
895	Trinucleotide	EL374053.1	Ribonuclease H-like domain-containing protein [Cynara cardunculus var. scolymus]	0.99	2e-74	0.8035	KVH90366.1	-
896	Trinucleotide	EL373971.1	protein CPR-5 [Cynara cardunculus var. scolymus]	0.91	1e-40	0.6933	XP_024968816.1	112508303
897	Trinucleotide	EL373535.1	aminoacylase-1-like [Cynara cardunculus var. scolymus]	0.99	9e-106	0.7306	XP_024994234.1	112527698
898	Trinucleotide	EL373444.1	protein root UVB sensitive 6 [Cynara cardunculus var. scolymus]	0.97	5e-131	0.9453	XP_024963925.1	112504221
899	Trinucleotide	EL373410.1	uridine kinase-like protein 1, chloroplastic [Lactuca sativa]	0.94	1e-77	0.8803	XP_023741020.1	111889110
900	Trinucleotide	EL373375.1	PREDICTED: Cynara cardunculus var. scolymus phosphatidylinositol:ceramide inositolphosphotransferase 1-like (LOC112506505), mRNA	0.75	0	0.9268	XM_025110613.1	112506505
901	Trinucleotide	EL373256.1	Pectinacetylesterase [Cynara cardunculus var. scolymus]	1	7e-66	0.8839	KVI10106.1	-
902	Trinucleotide	EL386385.1	E3 ubiquitin-protein ligase RING1-like [Cynara cardunculus var. scolymus]	0.98	3e-16	0.7833	XP_024960711.1	112501233
903	Trinucleotide	EL382910.1	No predicted ORF	-	-	-	-	-
904	Trinucleotide	EL380649.1	UPF0183 protein At3g51130 [Cynara cardunculus var. scolymus]	0.98	6e-60	1	XP_024974493.1	112512655
905	Trinucleotide	EL380527.1	hypothetical protein LSAT_3X73720 [Lactuca sativa]	0.98	1e-56	0.9579	PLY96088.1	-
906	Trinucleotide	EL412281.1	PTI1-like tyrosine-protein kinase 1 [Cynara cardunculus var. scolymus]	0.95	1e-127	0.9733	XP_024979929.1	112516907
907	Trinucleotide	EL412219.1	subtilisin-like protease SBT3.17 [Cynara cardunculus var. scolymus]	0.99	2e-55	0.8571	XP_024961839.1	112502215
908	Trinucleotide	EL407129.1	No predicted ORF	-	-	-	-	-
909	Trinucleotide	EL406872.1	uncharacterized protein LOC111884138 [Lactuca sativa]	1	6e-141	0.8875	XP_023736231.1	111884138
910	Trinucleotide	EL405614.1	No predicted ORF	-	-	-	-	-
911	Trinucleotide	EL405323.1	Protein kinase, ATP binding site-containing protein [Cynara cardunculus var. scolymus]	0.95	9e-99	0.7581	KVH92477.1	-
912	Trinucleotide	EL405145.1	cinnamoyl-CoA reductase 1-like [Helianthus annuus]	0.99	2e-152	0.9459	XP_022018541.1	110918543
913	Trinucleotide	EL402688.1	protein CURVATURE THYLAKOID 1A, chloroplastic-like [Cynara cardunculus var. scolymus]	0.67	4e-67	0.9537	XP_024996541.1	112529475
914	Trinucleotide	EL401666.1	RHOMBOID-like protein 2 [Cynara cardunculus var. scolymus]	0.99	9e-79	0.7719	XP_024971071.1	112510043
915	Trinucleotide	EL400717.1	V-type proton ATPase subunit e1 [Cynara cardunculus var. scolymus]	1	2e-40	0.9571	XP_024982223.1	112518676
916	Trinucleotide	EL400687.1	protein CURVATURE THYLAKOID 1A, chloroplastic-like [Cynara cardunculus var. scolymus]	0.8	1e-84	0.9474	XP_024996541.1	112529475
917	Trinucleotide	EL400542.1	cinnamoyl-CoA reductase 1-like [Helianthus annuus]	0.99	1e-116	0.9126	XP_022018541.1	110918543
918	Trinucleotide	EL399222.1	Copper amine oxidase, N2/N3-terminal [Cynara cardunculus var. scolymus]	0.98	1e-101	0.8963	KVI06733.1	-
919	Trinucleotide	EL398536.1	DAHP synthetase, class II [Cynara cardunculus var. scolymus]	1	2e-89	0.8214	KVH99717.1	-
920	Trinucleotide	EL398083.1	shikimate O-hydroxycinnamoyltransferase-like [Cynara cardunculus var. scolymus]	1	4e-87	0.8438	XP_024966573.1	112506624
921	Trinucleotide	EL397844.1	anthocyanidin synthase [Centaurea cyanus]	0.95	3e-145	0.8982	QBL95832.1	-
922	Trinucleotide	EL397140.1	probable E3 ubiquitin-protein ligase LOG2 [Cynara cardunculus var. scolymus]	0.99	1e-107	0.7846	XP_024985761.1	112521247
923	Trinucleotide	EL396720.1	aspartyl protease APCB1 [Cynara cardunculus var. scolymus]	0.99	1e-54	0.7049	XP_024994691.1	112528030
924	Trinucleotide	EL396446.1	hypothetical protein LR48_Vigan01g334200 [Vigna angularis]	0.57	2e-27	0.5714	KOM33786.1	-
925	Trinucleotide	EL395014.1	something about silencing protein 10 [Cynara cardunculus var. scolymus]	0.99	2e-106	0.9209	XP_024981721.1	112518301
926	Trinucleotide	EL394928.1	No predicted ORF	-	-	-	-	-
927	Trinucleotide	EL394345.1	metal tolerance protein 2 [Cynara cardunculus var. scolymus]	0.98	1e-50	0.7361	XP_024975358.1	112513354
928	Trinucleotide	EL393877.1	Alanine-tRNA ligase, class IIc [Cynara cardunculus var. scolymus]	0.99	9e-67	0.9717	KVI10340.1	-
929	Trinucleotide	EL393103.1	alpha/beta hydrolase domain-containing protein 17B [Cynara cardunculus var. scolymus]	0.99	2e-71	0.9318	XP_024961233.1	112501749
930	Trinucleotide	EL392175.1	AT-hook motif nuclear-localized protein 1-like [Cynara cardunculus var. scolymus]	1	1e-32	0.8471	XP_024986214.1	112521533
931	Trinucleotide	EL391658.1	PREDICTED: Cynara cardunculus var. scolymus autophagy-related protein 18h-like (LOC112526760), transcript variant X1, mRNA	1	0	0.8482	XM_025137178.1	112526760
932	Trinucleotide	EL391226.1	No predicted ORF	-	-	-	-	-
933	Trinucleotide	EL391170.1	PREDICTED: Cynara cardunculus var. scolymus bZIP transcription factor TGA10 (LOC112518142), transcript variant X1, mRNA	0.99	0	0.9109	XM_025125726.1	112518142
934	Trinucleotide	EL389191.1	No hit	-	-	-	-	-
935	Trinucleotide	EL388712.1	kaempferol 3-O-beta-D-galactosyltransferase-like [Cynara cardunculus var. scolymus]	1	1e-131	0.8213	XP_024967583.1	112507289
936	Trinucleotide	EL386794.1	phospho-2-dehydro-3-deoxyheptonate aldolase 1, chloroplastic-like [Lactuca sativa]	0.98	2e-62	0.8718	XP_023760495.1	111908939
937	Trinucleotide	EL385109.1	Cation efflux protein [Cynara cardunculus var. scolymus]	0.99	8e-65	0.7636	KVI03973.1	-
938	Trinucleotide	EL384791.1	subtilisin-like protease SBT3.17 [Cynara cardunculus var. scolymus]	0.99	1e-54	0.8396	XP_024961839.1	112502215
939	Trinucleotide	EL384102.1	WD repeat-containing protein 70 [Cynara cardunculus var. scolymus]	0.99	2e-89	0.867	XP_024973637.1	112512073
940	Trinucleotide	EL383360.1	something about silencing protein 10 [Cynara cardunculus var. scolymus]	0.99	5e-103	0.9116	XP_024981721.1	112518301
941	Trinucleotide	EL382862.1	pentatricopeptide repeat-containing protein At3g25210, mitochondrial-like [Cynara cardunculus var. scolymus]	0.98	1e-63	0.9314	XP_024977601.1	112515158
942	Trinucleotide	EL382660.1	uncharacterized protein LOC112512159 isoform X2 [Cynara cardunculus var. scolymus]	0.99	6e-145	0.9181	XP_024973790.1	112512159
943	Trinucleotide	EL382425.1	A-kinase anchor protein 17B [Cynara cardunculus var. scolymus]	0.93	1e-86	0.7976	XP_024976701.1	112514452
944	Trinucleotide	EL382424.1	Interphotoreceptor retinol-binding [Cynara cardunculus var. scolymus]	0.89	2e-58	0.8382	KVH97440.1	-
945	Trinucleotide	EL381539.1	RHOMBOID-like protein 2 [Cynara cardunculus var. scolymus]	0.99	2e-64	0.7451	XP_024971071.1	112510043
946	Trinucleotide	EL380913.1	ATP-citrate synthase alpha chain protein 1-like [Cynara cardunculus var. scolymus]	0.99	3e-158	0.9649	XP_024993875.1	112527441
947	Trinucleotide	EL380076.1	carboxyl-terminal-processing peptidase 1, chloroplastic [Lactuca sativa]	0.98	4e-106	0.8994	XP_023766174.1	111914699
948	Trinucleotide	EL379462.1	CBS domain-containing protein CBSX5-like [Cynara cardunculus var. scolymus]	1	1e-105	0.7178	XP_024968491.1	112507964
949	Trinucleotide	EL377715.1	uncharacterized protein LOC112528318 [Cynara cardunculus var. scolymus]	0.99	5e-56	0.6242	XP_024995087.1	112528318
950	Trinucleotide	EL377406.1	bZIP transcription factor TGA10 isoform X2 [Cynara cardunculus var. scolymus]	0.99	6e-56	0.7688	XP_024981496.1	112518142
951	Trinucleotide	EL375959.1	No hit	-	-	-	-	-
952	Trinucleotide	EL374610.1	DAHP synthetase, class II [Cynara cardunculus var. scolymus]	0.99	2e-110	0.8657	KVH99717.1	-
953	Trinucleotide	EL374321.1	bZIP transcription factor TGA10 isoform X2 [Lactuca sativa]	0.98	1e-10	0.6182	XP_023730893.1	111878614
954	Trinucleotide	EL373137.1	-kinase anchor protein 17B [Cynara cardunculus var. scolymus]	0.93	1e-86	0.7976	XP_024976701.1	112514452
955	Trinucleotide	EL410471.1	hypothetical protein Ccrd_010600 [Cynara cardunculus var. scolymus]	0.98	2e-08	0.4881	KVI10992.1	-
956	Trinucleotide	EL407085.1	syntaxin-31 [Cynara cardunculus var. scolymus]	0.96	6e-150	0.92	XP_024991816.1	112525781
957	Trinucleotide	EL405588.1	probable CCR4-associated factor 1 homolog 11 [Cynara cardunculus var. scolymus]	1	2e-92	0.7796	XP_024962000.1	112502342
958	Trinucleotide	EL404421.1	mediator of RNA polymerase II transcription subunit 9 [Cynara cardunculus var. scolymus]	1	5e-68	0.8503	XP_024967554.1	112507272
959	Trinucleotide	EL403770.1	probable CCR4-associated factor 1 homolog 11 [Cynara cardunculus var. scolymus]	0.99	3e-130	0.8093	XP_024962000.1	112502342
960	Trinucleotide	EL400877.1	hypothetical protein HannXRQ_Chr03g0083441 [Helianthus annuus]	0.94	2e-16	0.6479	OTG32146.1	-
961	Trinucleotide	EL399404.1	K Homology domain-containing protein [Artemisia annua]	0.98	7e-87	0.8394	PWA47044.1	-
962	Trinucleotide	EL399363.1	mediator of RNA polymerase II transcription subunit 9 [Cynara cardunculus var. scolymus]	1	2e-66	0.8443	XP_024967554.1	112507272
963	Trinucleotide	EL391965.1	mediator of RNA polymerase II transcription subunit 9 [Lactuca sativa]	1	3e-63	0.8323	XP_023761918.1	111910324
964	Trinucleotide	EL388878.1	No hit	-	-	-	-	-
965	Trinucleotide	EL381913.1	flowering time control protein FY isoform X2 [Cynara cardunculus var. scolymus]	0.71	1e-78	0.9673	XP_024983258.1	112519398
966	Trinucleotide	EL380533.1	mediator of RNA polymerase II transcription subunit 9 [Cynara cardunculus var. scolymus]	1	5e-68	0.8503	XP_024967554.1	112507272
967	Trinucleotide	EL378866.1	Aux/IAA-ARF-dimerization [Cynara cardunculus var. scolymus]	0.9	4e-112	0.961	KVI04713.1	-
968	Trinucleotide	EL377520.1	Nucleotide-binding, alpha-beta plait [Cynara cardunculus var. scolymus]	0.99	9e-78	0.8274	KVH93254.1	-
969	Trinucleotide	EL410929.1	acid phosphatase 1-like [Cynara cardunculus var. scolymus]	0.99	9e-131	0.8283	XP_024970857.1	112509892
970	Trinucleotide	EL404100.1	Glycosyl transferase, family 3 [Cynara cardunculus var. scolymus]	0.99	1e-53	0.771	KVI05700.1	16757
971	Trinucleotide	EL403224.1	peroxidase 17 [Cynara cardunculus var. scolymus]	0.88	8e-111	0.8895	XP_024990121.1	112524505
972	Trinucleotide	EL397932.1	V-type proton ATPase subunit B 2 [Cynara cardunculus var. scolymus]	0.99	2e-139	0.9902	XP_024977196.1	112514816
973	Trinucleotide	EL396324.1	V-type proton ATPase subunit B 2 [Cynara cardunculus var. scolymus]	0.99	2e-139	0.9902	XP_024977196.1	112514816
974	Trinucleotide	EL396299.1	V-type proton ATPase subunit B 2 [Cynara cardunculus var. scolymus]	0.99	8e-139	0.9854	XP_024977196.1	112514816
975	Trinucleotide	EL395939.1	V-type proton ATPase subunit B 2 [Helianthus annuus]	0.99	2e-135	0.9799	XP_022038516.1	110941202
976	Trinucleotide	EL394413.1	protein ZINC INDUCED FACILITATOR-LIKE 1-like isoform X1 [Cynara cardunculus var. scolymus]	0.88	2e-20	0.75	XP_024977875.1	112515347
977	Trinucleotide	EL393739.1	V-type proton ATPase subunit B 2 [Cynara cardunculus var. scolymus]	0.99	2e-135	0.9799	XP_024977196.1	112514816
978	Trinucleotide	EL392225.1	protein GPR107 [Cynara cardunculus var. scolymus]	0.93	1e-53	0.6316	XP_024996117.1	112529208
979	Trinucleotide	EL391597.1	Glycosyl transferase, family 3 [Cynara cardunculus var. scolymus]	1	3e-152	0.8643	KVI05700.1	-
980	Trinucleotide	EL391508.1	uncharacterized protein C630.12 [Cynara cardunculus var. scolymus]	0.99	6e-135	0.8727	XP_024979902.1	-
981	Trinucleotide	EL384650.1	No hit	-	-	-	-	-
982	Trinucleotide	EL383495.1	ATPase, alpha/beta subunit, N-terminal [Cynara cardunculus var. scolymus]	0.94	6e-109	0.9819	KVH99629.1	-
983	Trinucleotide	EL382610.1	putative calcineurin-like metallo-phosphoesterase superfamily protein [Helianthus annuus]	0.99	1e-106	0.7548	OTG12617.1	112516889
984	Trinucleotide	EL382279.1	protein ZINC INDUCED FACILITATOR-LIKE 1-like isoform X1 [Cynara cardunculus var. scolymus]	0.98	6e-109	0.8919	XP_024977875.1	-
985	Trinucleotide	EL381450.1	major facilitator superfamily domain protein [Artemisia annua]	0.99	9e-103	0.8342	PWA92887.1	112515347
986	Trinucleotide	EL381197.1	V-type proton ATPase subunit B 2 isoform X1 [Lactuca sativa]	0.99	1e-139	0.9756	XP_023747508.1	111895660
987	Trinucleotide	EL379724.1	uncharacterized protein C630.12 [Cynara cardunculus var. scolymus]	0.99	6e-135	0.8727	XP_024979902.1	112516889
988	Trinucleotide	EL378779.1	No hit	-	-	-	-	-
989	Trinucleotide	EL377012.1	V-type proton ATPase subunit B 2 isoform X1 [Lactuca sativa]	0.99	2e-139	0.9707	XP_023747508.1	111895660
990	Trinucleotide	EL376979.1	V-type proton ATPase subunit B 2 [Cynara cardunculus var. scolymus]	0.99	2e-144	0.9766	XP_024977196.1	112514816
991	Trinucleotide	EL375266.1	V-type proton ATPase subunit B 2 [Cynara cardunculus var. scolymus]	0.99	2e-144	0.9766	XP_024977196.1	112514816
992	Trinucleotide	EL402721.1	uncharacterized protein LOC112517314 [Cynara cardunculus var. scolymus]	0.92	3e-38	0.6276	XP_024980476.1	112517314
993	Trinucleotide	EL400564.1	uncharacterized protein LOC112521643 [Cynara cardunculus var. scolymus]	1	2e-61	0.7698	XP_024986385.1	112521643
994	Trinucleotide	EL381906.1	protein WHAT'S THIS FACTOR 1-like [Cynara cardunculus var. scolymus]	0.98	4e-137	0.9005	XP_024972864.1	112511467
995	Trinucleotide	EL412243.1	No hit	-	-	-	-	-
996	Trinucleotide	EL411704.1	uncharacterized protein LOC112521335 [Cynara cardunculus var. scolymus]	0.87	5e-92	0.8766	XP_024985902.1	112521335
997	Trinucleotide	EL407685.1	uncharacterized protein LOC112507041 isoform X1 [Cynara cardunculus var. scolymus]	1	9e-54	0.7578	XP_024967200.1	112507041
998	Trinucleotide	EL407304.1	nucleosome assembly protein 1;2 [Cynara cardunculus var. scolymus]	1	9e-69	0.73	XP_024964731.1	112505018
999	Trinucleotide	EL407184.1	uncharacterized protein LOC112507711 isoform X1 [Cynara cardunculus var. scolymus]	0.98	2e-122	0.7982	XP_024968155.1	112507711
1000	Trinucleotide	EL406861.1	nucleosome assembly protein 1;2 [Cynara cardunculus var. scolymus]	0.98	1e-66	0.7358	XP_024964731.1	112505018
1001	Trinucleotide	EL405787.1	thioredoxin-like fold domain-containing protein MRL7L, chloroplastic [Cynara cardunculus var. scolymus]	0.92	1e-75	0.8571	XP_024978753.1	112515988
1002	Trinucleotide	EL405411.1	protein PEROXIN-4 [Helianthus annuus]	1	1e-110	0.9742	XP_021970685.1	110865668
1003	Trinucleotide	EL404373.1	protein PEROXIN-4 [Olea europaea var. sylvestris]	1	5e-83	0.975	XP_022853388.1	111374865
1004	Trinucleotide	EL404104.1	No hit	-	-	-	-	-
1005	Trinucleotide	EL403943.1	uncharacterized protein LOC112515080 [Cynara cardunculus var. scolymus]	1	7e-37	0.5632	XP_024977492.1	112515080
1006	Trinucleotide	EL403431.1	uncharacterized protein LOC112507711 isoform X1 [Cynara cardunculus var. scolymus]	0.98	2e-128	0.7949	XP_024968155.1	112507711
1007	Trinucleotide	EL402505.1	protein NOI4 [Cynara cardunculus var. scolymus]	0.98	3e-27	0.7917	XP_024992163.1	112526015
1008	Trinucleotide	EL402003.1	ZIM-domain protein 5 [Artemisia annua]	0.71	2e-23	0.5976	PWA81272.1	-
1009	Trinucleotide	EL401674.1	No predicted ORF	-	-	-	-	-
1010	Trinucleotide	EL401146.1	uncharacterized protein LOC112507711 isoform X1 [Cynara cardunculus var. scolymus]	0.98	2e-128	0.7991	XP_024968155.1	112507711
1011	Trinucleotide	EL401075.1	protein PEROXIN-4 [Helianthus annuus]	1	6e-113	0.9809	XP_021970685.1	110865668
1012	Trinucleotide	EL400487.1	protein NOI4 [Cynara cardunculus var. scolymus]	1	1e-27	0.7294	XP_024992163.1	112526015
1013	Trinucleotide	EL399842.1	No predicted ORF	-	-	-	-	-
1014	Trinucleotide	EL399841.1	uncharacterized protein LOC112519917 [Cynara cardunculus var. scolymus]	0.71	2e-47	0.9136	XP_024984005.1	112519917
1015	Trinucleotide	EL399507.1	nucleosome assembly protein 1;2 [Cynara cardunculus var. scolymus]	1	1e-68	0.73	XP_024964731.1	112505018
1016	Trinucleotide	EL397351.1	serine/threonine-protein phosphatase 2A 65 kDa regulatory subunit A beta [Trifolium medium]	0.98	4e-18	0.6197	MCI30923.1	-
1017	Trinucleotide	EL397305.1	two-component response regulator ORR22-like isoform X2 [Cynara cardunculus var. scolymus]	0.99	2e-81	0.8649	XP_024961253.1	112501769
1018	Trinucleotide	EL397270.1	protein SRG1-like [Cynara cardunculus var. scolymus]	1	2e-146	0.8703	XP_024983140.1	112519321
1019	Trinucleotide	EL396314.1	uncharacterized protein LOC112520653 isoform X1 [Cynara cardunculus var. scolymus]	0.95	1e-77	0.9225	XP_024984852.1	112520653
1020	Trinucleotide	EL395402.1	G-patch and R3H domain-containing protein C30B4.02c [Lactuca sativa]	1	1e-54	0.6043	XP_023759941.1	111908350
1021	Trinucleotide	EL394546.1	DnaJ domain-containing protein [Cynara cardunculus var. scolymus]	0.99	5e-64	0.7516	KVH88073.1	-
1022	Trinucleotide	EL392561.1	DnaJ domain-containing protein [Cynara cardunculus var. scolymus]	0.99	5e-65	0.758	KVH88073.1	-
1023	Trinucleotide	EL390117.1	No predicted ORF	-	-	-	-	-
1024	Trinucleotide	EL388672.1	uncharacterized protein LOC113853021 isoform X1 [Abrus precatorius]	1	0.003	0.8667	XP_027339251.1	113853021
1025	Trinucleotide	EL386079.1	Zinc finger, RING/FYVE/PHD-type [Cynara cardunculus var. scolymus]	0.75	1e-07	0.7045	KVI01005.1	-
1026	Trinucleotide	EL385238.1	putative tyrosine-protein phosphatase auxilin [Cynara cardunculus var. scolymus]	0.99	3e-65	0.7643	XP_024962339.1	112502613
1027	Trinucleotide	EL385200.1	uncharacterized protein LOC112528408 [Cynara cardunculus var. scolymus]	0.98	8e-75	0.69	XP_024995197.1	112528408
1028	Trinucleotide	EL384013.1	CheY-like superfamily [Cynara cardunculus var. scolymus]	0.99	1e-108	0.9693	KVH88731.1	-
1029	Trinucleotide	EL383923.1	homeobox-leucine zipper protein ATHB-13-like isoform X2 [Cynara cardunculus var. scolymus]	1	5e-94	0.9346	XP_024994044.1	112527567
1030	Trinucleotide	EL383632.1	putative E3 ubiquitin-protein ligase RING1a [Lactuca sativa]	0.78	5e-25	0.75	XP_023751190.1	111899594
1031	Trinucleotide	EL383031.1	No predicted ORF	-	-	-	-	-
1032	Trinucleotide	EL381209.1	mevalonate kinase isoform X2 [Cynara cardunculus var. scolymus]	0.99	7e-95	0.9057	XP_024977836.1	112515322
1033	Trinucleotide	EL379778.1	nucleosome assembly protein 1;2 [Cynara cardunculus var. scolymus]	0.99	1e-56	0.7412	XP_024964731.1	112505018
1034	Trinucleotide	EL379648.1	thioredoxin-like fold domain-containing protein MRL7L, chloroplastic [Cynara cardunculus var. scolymus]	0.99	1e-75	0.8516	XP_024978753.1	112515988
1035	Trinucleotide	EL379436.1	homeobox-leucine zipper protein ATHB-13-like isoform X1 [Cynara cardunculus var. scolymus]	0.99	2e-93	0.9463	XP_024994043.1	112527567
1036	Trinucleotide	EL378841.1	protein SRG1-like [Cynara cardunculus var. scolymus]	0.9	2e-77	0.8146	XP_024983140.1	112519321
1037	Trinucleotide	EL377669.1	probable mediator of RNA polymerase II transcription subunit 26b [Cynara cardunculus var. scolymus]	0.87	2e-38	0.744	XP_024974622.1	112512738
1038	Trinucleotide	EL375304.1	Tify [Cynara cardunculus var. scolymus]	0.99	7e-102	0.8548	KVH99842.1	-
1039	Trinucleotide	EL407666.1	E3 ubiquitin-protein ligase RNF170-like isoform X1 [Cynara cardunculus var. scolymus]	0.99	4e-79	0.8389	XP_024961475.1	112501928
1040	Trinucleotide	EL405319.1	hypothetical protein Ccrd_004871 [Cynara cardunculus var. scolymus]	0.99	4e-51	0.7928	KVH93079.1	-
1041	Trinucleotide	EL405089.1	ribosomal RNA-processing protein 17 [Cynara cardunculus var. scolymus]	1	2e-91	0.8286	XP_024987237.1	112522379
1042	Trinucleotide	EL404358.1	hypothetical protein Ccrd_004871 [Cynara cardunculus var. scolymus]	0.99	4e-51	0.7928	KVH93079.1	-
1043	Trinucleotide	EL402882.1	COQ9-like protein [Cynara cardunculus var. scolymus]	0.9	4e-100	0.7947	KVH94010.1	-
1044	Trinucleotide	EL394388.1	E3 ubiquitin-protein ligase RNF170-like isoform X2 [Cynara cardunculus var. scolymus]	1	1e-69	0.7735	XP_024961476.1	112501928
1045	Trinucleotide	EL392641.1	No predicted ORF	-	-	-	-	-
1046	Trinucleotide	EL392445.1	No hit	-	-	-	-	-
1047	Trinucleotide	EL390049.1	No hit	-	-	-	-	-
1048	Trinucleotide	EL388711.1	casein kinase 1-like protein HD16 [Lactuca sativa]	1	2e-32	0.6403	XP_023751451.1	111899818
1049	Trinucleotide	EL387738.1	hypothetical protein Ccrd_004871 [Cynara cardunculus var. scolymus]	0.99	6e-50	0.7838	KVH93079.1	-
1050	Trinucleotide	EL384966.1	flowering time control protein FCA isoform X4 [Cynara cardunculus var. scolymus]	0.98	8e-111	0.9175	XP_024985198.1	112520826
1051	Trinucleotide	EL384047.1	No predicted ORF	-	-	-	-	-
1052	Trinucleotide	EL382337.1	casein kinase 1-like protein HD16 [Lactuca sativa]	1	9e-61	0.7111	XP_023751451.1	111899818
1053	Trinucleotide	EL380805.1	No predicted ORF	-	-	-	-	-
1054	Trinucleotide	EL373321.1	hypothetical protein Ccrd_004871 [Cynara cardunculus var. scolymus]	0.99	2e-50	0.7788	KVH93079.1	-
1055	Trinucleotide	EL402274.1	translation initiation factor IF3-2, chloroplastic-like [Cynara cardunculus var. scolymus]	0.99	1e-146	0.976	XP_024979438.1	112516558
1056	Trinucleotide	EL400544.1	PREDICTED: uncharacterized protein OsI_027940-like [Capsicum annuum]	0.74	2e-12	0.6825	XP_016550989.1	107850760
1057	Trinucleotide	EL396263.1	zf-FLZ domain-containing protein [Artemisia annua]	0.99	8e-62	0.634	PWA56546.1	-
1058	Trinucleotide	EL394708.1	Myc-type, basic helix-loop-helix (bHLH) domain-containing protein [Cynara cardunculus var. scolymus]	0.99	2e-72	0.623	KVH98103.1	-
1059	Trinucleotide	EL394029.1	No hit	-	-	-	-	-
1060	Trinucleotide	EL393243.1	BRCA1-associated protein-like [Cynara cardunculus var. scolymus]	0.74	8e-96	0.9188	XP_024967503.1	112507250
1061	Trinucleotide	EL390737.1	uncharacterized protein LOC112502784 [Cynara cardunculus var. scolymus]	0.97	2e-39	0.6667	XP_024962562.1	112502784
1062	Trinucleotide	EL386939.1	BRCA1-associated protein-like [Cynara cardunculus var. scolymus]	0.8	6e-115	0.9189	XP_024967503.1	112507250
1063	Trinucleotide	EL386061.1	No hit	-	-	-	-	-
1064	Trinucleotide	EL382727.1	uncharacterized protein LOC112502784 [Cynara cardunculus var. scolymus]	0.98	4e-63	0.6905	XP_024962562.1	112502784
1065	Trinucleotide	EL381611.1	decapping nuclease DXO homolog, chloroplastic [Cynara cardunculus var. scolymus]	0.94	6e-72	0.8104	XP_024961426.1	112501893
1066	Trinucleotide	EL377584.1	shootmeristemless [Cichorium intybus x Cichorium endivia]	0.94	9e-47	0.6541	ACZ92179.1	-
1067	Trinucleotide	EL377225.1	BRCA1-associated protein-like [Cynara cardunculus var. scolymus]	1	6e-167	0.9246	XP_024967503.1	112507250
1068	Trinucleotide	EL373053.1	uncharacterized protein LOC112507720 [Cynara cardunculus var. scolymus]	1	1e-78	0.7895	XP_024968167.1	112507720
1069	Trinucleotide	EL372799.1	uncharacterized protein LOC112507720 [Cynara cardunculus var. scolymus]	1	8e-65	0.7712	XP_024968167.1	112507720
1070	Trinucleotide	EL406253.1	uncharacterized protein LOC112514837 [Cynara cardunculus var. scolymus]	0.99	8e-107	0.8571	XP_024977227.1	112514837
1071	Tetranucleotide	EL410027.1	pollen-specific protein SF3-like [Cynara cardunculus var. scolymus]	0.88	2e-124	0.914	XP_024979250.1	112516440
1072	Tetranucleotide	EL408539.1	pollen-specific protein SF3-like [Cynara cardunculus var. scolymus]	0.83	1e-115	0.9023	XP_024979250.1	112516440
1073	Tetranucleotide	EL412381.1	SEPALLATA-like MADS box protein GRCD6 [Gerbera hybrid cultivar]	1	4e-151	0.8714	ASP44958.1	-
1074	Tetranucleotide	EL407032.1	Not Found	-	-	-	-	-
1075	Tetranucleotide	EL394107.1	uncharacterized protein LOC112502581 isoform X2 [Cynara cardunculus var. scolymus]	0.95	3e-117	0.7772	XP_024962300.1	112502581
1076	Tetranucleotide	EL391997.1	MADS-box protein 04g005320 [Cynara cardunculus var. scolymus]	0.99	1e-115	0.9881	XP_024990847.1	112525117
1077	Tetranucleotide	EL384379.1	ubiquitin-NEDD8-like protein RUB2 [Helianthus annuus]	0.99	1e-91	0.9928	XP_022009571.1	110908882
1078	Tetranucleotide	EL377573.1	ubiquitin-NEDD8-like protein RUB2 [Capsella rubella]	0.99	2e-92	1	XP_006295164.1	17890229
1079	Tetranucleotide	EL375089.1	ubiquitin-NEDD8-like protein RUB2 [Capsella rubella]	0.99	2e-92	1	XP_006295164.1	17890229
1080	Tetranucleotide	EL374241.1	Protein kinase, catalytic domain-containing protein [Cynara cardunculus var. scolymus]	0.89	3e-95	0.8961	KVI12036.1	-
1081	Tetranucleotide	EL394858.1	transcription factor MYB97 [Cynara cardunculus var. scolymus]	0.99	1e-108	0.9251	XP_024960847.1	112501444
1082	Tetranucleotide	EL411065.1	kxDL motif-containing protein 1 [Cynara cardunculus var. scolymus]	0.86	2e-78	0.9831	XP_024983710.1	112519706
1083	Tetranucleotide	EL409030.1	cytochrome c oxidase subunit 6b-3 [Cynara cardunculus var. scolymus]	0.98	4e-49	0.9605	XP_024960763.1	112501284
1084	Tetranucleotide	EL396803.1	hypothetical protein DVH24_003313 [Malus domestica]	1	7e-62	0.6909	RXH82815.1	-
1085	Tetranucleotide	EL393028.1	uncharacterized protein LOC112520073 [Cynara cardunculus var. scolymus]	0.85	3e-21	0.7143	XP_024984144.1	112520073
1086	Tetranucleotide	EL392585.1	GDP-L-galactose phosphorylase 2-like isoform X2 [Cynara cardunculus var. scolymus]	0.99	2e-140	0.9384	XP_024966383.1	112506506
1087	Tetranucleotide	EL388296.1	F-box domain, cyclin-like protein [Cynara cardunculus var. scolymus]	0.99	1e-43	0.8182	KVH89218.1	-
1088	Tetranucleotide	EL386255.1	F-box domain, cyclin-like protein [Cynara cardunculus var. scolymus]	0.99	3e-115	0.9167	KVH89218.1	-
1089	Tetranucleotide	EL385341.1	helicase sen1 [Cynara cardunculus var. scolymus]	1	9e-64	0.8397	XP_024972248.1	112511076
1090	Tetranucleotide	EL374756.1	F-box protein At5g07670-like isoform X2 [Cynara cardunculus var. scolymus]	0.98	1e-123	0.9073	XP_024992649.1	112526549
1091	Tetranucleotide	EL399038.1	cAMP-regulated phosphoprotein 19-related protein [Artemisia annua]	0.89	6e-51	0.8764	PWA77221.1	-
1092	Tetranucleotide	EL399188.1	No predicted ORF	-	-	-	-	-
1093	Tetranucleotide	EL402057.1	uncharacterized protein LOC112525103 [Cynara cardunculus var. scolymus]	1	2e-90	0.8514	XP_024990829.1	112525103
1094	Tetranucleotide	EL407134.1	universal stress protein A-like protein [Cynara cardunculus var. scolymus]	0.98	7e-60	0.9286	XP_024977872.1	112515344
1095	Tetranucleotide	EL380800.1	TBC1 domain family member 15-like isoform X3 [Cynara cardunculus var. scolymus]	0.71	2e-53	0.825	XP_024968567.1	112508020
1096	Tetranucleotide	EL376447.1	phosphatidate cytidylyltransferase 1-like [Helianthus annuus]	1	5e-107	0.9623	XP_022018499.1	110918509
1097	Tetranucleotide	EL374171.1	phosphatidate cytidylyltransferase 1-like [Helianthus annuus]	0.82	3e-74	0.9298	XP_022010151.1	110909582
1098	Tetranucleotide	EL398325.1	WAT1-related protein At1g09380-like [Cynara cardunculus var. scolymus]	0.82	3e-48	0.931	XP_024965892.1	112506095
1099	Tetranucleotide	EL391445.1	WAT1-related protein At1g09380-like [Cynara cardunculus var. scolymus]	0.95	4e-131	0.9246	XP_024965892.1	112506095
1100	Tetranucleotide	EL381717.1	WAT1-related protein At1g09380-like [Cynara cardunculus var. scolymus]	0.99	9e-129	0.9192	XP_024965892.1	112506095
1101	Tetranucleotide	EL380457.1	protein NRT1/ PTR FAMILY 2.10-like isoform X1 [Cynara cardunculus var. scolymus]	1	4e-123	0.8974	XP_024971156.1	112510098
1102	Tetranucleotide	EL373318.1	protein NRT1/ PTR FAMILY 2.10-like isoform X1 [Cynara cardunculus var. scolymus]	1	1e-157	0.9156	XP_024971156.1	112510098
1103	Tetranucleotide	EL407929.1	protein DEFECTIVE IN MERISTEM SILENCING 3-like isoform X2 [Cynara cardunculus var. scolymus]	0.97	2e-12	0.9565	XP_024978703.1	112515942
1104	Tetranucleotide	EL398060.1	No predicted ORF	-	-	-	-	-
1105	Tetranucleotide	EL408517.1	No predicted ORF	-	-	-	-	-
1106	Tetranucleotide	EL407442.1	heat shock protein 90 [Artemisia annua]	0.99	6e-108	0.9756	PWA97601.1	-
1107	Tetranucleotide	EL406217.1	heat shock cognate protein 80 [Helianthus annuus]	1	6e-159	0.9742	XP_022028873.1	110929983
1108	Tetranucleotide	EL393898.1	pectin acetylesterase 9 [Cynara cardunculus var. scolymus]	0.76	4e-27	0.8929	XP_024994632.1	112527984
1109	Tetranucleotide	EL391192.1	Pectinacetylesterase [Cynara cardunculus var. scolymus]	0.88	8e-77	0.8906	KVI10106.1	-
1110	Tetranucleotide	EL390377.1	Pectinacetylesterase [Cynara cardunculus var. scolymus]	0.88	2e-78	0.8984	KVI10106.1	-
1111	Tetranucleotide	EL389611.1	Pectinacetylesterase [Cynara cardunculus var. scolymus]	0.88	4e-77	0.8828	KVI10106.1	-
1112	Tetranucleotide	EL385911.1	Pectinacetylesterase [Cynara cardunculus var. scolymus]	0.76	2e-27	0.8929	KVI10106.1	-
1113	Tetranucleotide	EL385799.1	Pectinacetylesterase [Cynara cardunculus var. scolymus]	0.76	2e-27	0.8929	KVI10106.1	-
1114	Tetranucleotide	EL382820.1	E3 ubiquitin-protein ligase PUB23 [Cynara cardunculus var. scolymus]	0.98	5e-104	0.8424	XP_024987137.1	112522253
1115	Tetranucleotide	EL379656.1	Pectinacetylesterase [Cynara cardunculus var. scolymus]	0.88	2e-78	0.8984	KVI10106.1	-
1116	Tetranucleotide	EL376204.1	PREDICTED: heat shock protein 90-3-like [Camelina sativa]	0.99	3e-109	0.9634	XP_010446135.1	104728918
1117	Tetranucleotide	EL375866.1	Pectinacetylesterase [Cynara cardunculus var. scolymus]	0.76	2e-27	0.8929	KVI10106.1	-
1118	Tetranucleotide	EL375656.1	No predicted ORF	-	-	-	-	-
1119	Tetranucleotide	EL374436.1	Pectinacetylesterase [Cynara cardunculus var. scolymus]	0.88	2e-78	0.8984	KVI10106.1	-
1120	Tetranucleotide	EL373256.1	Pectinacetylesterase [Cynara cardunculus var. scolymus]	1	7e-66	0.8839	KVI10106.1	-
1121	Tetranucleotide	EL402505.1	Pathogenic type III effector avirulence factor Avr cleavage site-containing protein [Cynara cardunculus var. scolymus]	0.9	4e-22	0.7273	KVI09218.1	-
1122	Tetranucleotide	EL400487.1	protein NOI4 [Cynara cardunculus var. scolymus]	1	1e-27	0.7294	XP_024992163.1	112526015
1123	Tetranucleotide	EL377317.1	uncharacterized protein LOC112524274 [Cynara cardunculus var. scolymus]	0.97	6e-56	0.6587	XP_024989804.1	112524274
1124	Tetranucleotide	EL411775.1	profilin-2-like [Helianthus annuus]	1	6e-73	0.8015	XP_021980948.1	110877098
1125	Tetranucleotide	EL410257.1	profilin-2 [Helianthus annuus]	1	6e-77	0.855	XP_021990506.1	110886927
1126	Tetranucleotide	EL406162.1	uncharacterized protein At4g08330, chloroplastic [Cynara cardunculus var. scolymus]	1	8e-98	0.9006	XP_024972745.1	112511379
1127	Tetranucleotide	EL405331.1	profilin-2 [Helianthus annuus]	1	1e-81	0.8779	XP_021990506.1	110886927
1128	Tetranucleotide	EL402026.1	profilin-2 [Helianthus annuus]	1	1e-81	0.8779	XP_021990506.1	110886927
1129	Tetranucleotide	EL401927.1	profilin-2 [Helianthus annuus]	1	2e-80	0.8702	XP_021990506.1	110886927
1130	Tetranucleotide	EL389282.1	peroxisomal (S)-2-hydroxy-acid oxidase GLO4 [Cynara cardunculus var. scolymus]	0.98	2e-132	0.9326	XP_024961688.1	112502096
1131	Tetranucleotide	EL387375.1	ATPase family AAA domain-containing protein 1-B-like [Cynara cardunculus var. scolymus]	0.98	2e-99	0.8951	XP_024969440.1	112508865
1132	Tetranucleotide	EL407827.1	BEL1-like homeodomain protein 1 [Cynara cardunculus var. scolymus]	0.98	1e-38	0.9306	XP_024986166.1	112521500
1133	Tetranucleotide	EL393237.1	O-fucosyltransferase 13 isoform X2 [Cynara cardunculus var. scolymus]	0.77	8e-35	0.9355	XP_024970538.1	112509684
1134	Tetranucleotide	EL383350.1	O-fucosyltransferase 13 isoform X1 [Cynara cardunculus var. scolymus]	1	7e-93	0.8797	XP_024970537.1	112509684
1135	Tetranucleotide	EL382591.1	O-fucosyltransferase 13 isoform X1 [Cynara cardunculus var. scolymus]	1	7e-76	0.8828	XP_024970537.1	112509684
1136	Tetranucleotide	EL378416.1	O-fucosyltransferase 13 isoform X1 [Cynara cardunculus var. scolymus]	1	3e-93	0.9493	XP_024970537.1	112509684
1137	Tetranucleotide	EL373953.1	O-fucosyltransferase 13 isoform X1 [Cynara cardunculus var. scolymus]	1	3e-95	0.8758	XP_024970537.1	112509684
1138	Tetranucleotide	EL403967.1	protein LURP-one-related 8-like [Cynara cardunculus var. scolymus]	1	1e-104	0.8	XP_024975096.1	112513165
1139	Tetranucleotide	EL400830.1	65-kDa microtubule-associated protein 1-like [Cynara cardunculus var. scolymus]	0.99	9e-94	0.9524	XP_024977046.1	112514684
1140	Tetranucleotide	EL412324.1	membrane-anchored ubiquitin-fold protein 2-like [Cynara cardunculus var. scolymus]	0.99	3e-70	0.9286	XP_024971520.1	112510351
1141	Tetranucleotide	EL411646.1	membrane-anchored ubiquitin-fold protein 2-like [Cynara cardunculus var. scolymus]	0.99	4e-72	0.9554	XP_024971520.1	112510351
1142	Tetranucleotide	EL411048.1	eukaryotic translation initiation factor-like [Cynara cardunculus var. scolymus]	1	3e-128	0.9263	XP_024985104.1	112520780
1143	Tetranucleotide	EL410617.1	PREDICTED: Cynara cardunculus var. scolymus E3 ubiquitin-protein ligase SINAT5-like (LOC112526984), mRNA	0.98	0	0.8677	XM_025137447.1	112526984
1144	Tetranucleotide	EL410101.1	Sulfotransferase domain-containing protein [Cynara cardunculus var. scolymus]	1	1e-94	0.9433	KVI02673.1	-
1145	Tetranucleotide	EL409674.1	cytochrome b5-like [Cynara cardunculus var. scolymus]	1	7e-69	0.85	XP_024995770.1	112528948
1146	Tetranucleotide	EL409087.1	PHD finger protein ALFIN-LIKE 1-like [Cynara cardunculus var. scolymus]	1	8e-92	0.7729	XP_024974133.1	112512417
1147	Tetranucleotide	EL409081.1	PHD finger protein ALFIN-LIKE 1-like [Cynara cardunculus var. scolymus]	0.99	1e-147	0.9854	XP_024974133.1	112512417
1148	Tetranucleotide	EL407816.1	probable xyloglucan endotransglucosylase/hydrolase protein 23 [Lactuca sativa]	0.99	1e-124	0.8945	XP_023761179.1	111909625
1149	Tetranucleotide	EL407350.1	membrane-anchored ubiquitin-fold protein 2-like [Cynara cardunculus var. scolymus]	1	3e-41	0.9714	XP_024971520.1	112510351
1150	Tetranucleotide	EL405793.1	eukaryotic translation initiation factor-like [Cynara cardunculus var. scolymus]	1	7e-128	0.9263	XP_024985104.1	112520780
1151	Tetranucleotide	EL405372.1	PHD finger protein ALFIN-LIKE 1-like [Cynara cardunculus var. scolymus]	0.99	4e-147	0.9854	XP_024974133.1	112512417
1152	Tetranucleotide	EL404543.1	cytochrome b5-like [Cynara cardunculus var. scolymus]	1	3e-70	0.8571	XP_024995770.1	112528948
1153	Tetranucleotide	EL403448.1	uncharacterized protein LOC112525707 [Cynara cardunculus var. scolymus]	0.97	4e-147	0.8938	XP_024991709.1	112525707
1154	Tetranucleotide	EL400225.1	chromophore lyase CRL, chloroplastic isoform X1 [Cynara cardunculus var. scolymus]	0.99	2e-120	0.9649	XP_024977171.1	112514796
1155	Tetranucleotide	EL399775.1	ubiquitin-conjugating enzyme E2-23 kDa-like [Cynara cardunculus var. scolymus]	1	4e-130	0.9781	XP_024994789.1	112528098
1156	Tetranucleotide	EL398881.1	PREDICTED: Cynara cardunculus var. scolymus PLASMODESMATA CALLOSE-BINDING PROTEIN 3-like (LOC112522979), mRNA	0.66	3e-130	0.8362	XM_025132359.1	112522979
1157	Tetranucleotide	EL398837.1	eukaryotic translation initiation factor-like [Cynara cardunculus var. scolymus]	1	3e-125	0.9053	XP_024985104.1	112520780
1158	Tetranucleotide	EL398768.1	membrane-anchored ubiquitin-fold protein 2-like [Cynara cardunculus var. scolymus]	0.99	1e-72	0.9554	XP_024971520.1	112510351
1159	Tetranucleotide	EL397890.1	probable arabinose 5-phosphate isomerase isoform X1 [Cynara cardunculus var. scolymus]	0.99	8e-66	0.9217	XP_024993737.1	112527365
1160	Tetranucleotide	EL397739.1	Aldolase-type TIM barrel [Cynara cardunculus var. scolymus]	1	4e-79	0.8611	KVI07469.1	-
1161	Tetranucleotide	EL394506.1	dihydropyrimidine dehydrogenase (NADP(+)), chloroplastic [Cynara cardunculus var. scolymus]	0.99	8e-116	0.8718	XP_024971228.1	112510145
1162	Tetranucleotide	EL394159.1	glutamate decarboxylase [Cynara cardunculus var. scolymus]	0.99	1e-177	0.9759	XP_024974346.1	112512554
1163	Tetranucleotide	EL393851.1	trihelix transcription factor GT-2-like [Cynara cardunculus var. scolymus]	0.86	3e-45	0.7287	XP_024971739.1	112510522
1164	Tetranucleotide	EL392963.1	serine/threonine-protein kinase SAPK2-like [Cynara cardunculus var. scolymus]	0.97	4e-118	0.9598	XP_024973678.1	112512104
1165	Tetranucleotide	EL392823.1	No predicted ORF	-	-	-	-	-
1166	Tetranucleotide	EL390281.1	glutamate decarboxylase [Cynara cardunculus var. scolymus]	0.99	1e-112	0.7917	XP_024974346.1	112512554
1167	Tetranucleotide	EL389583.1	Thioredoxin domain-containing protein [Cynara cardunculus var. scolymus]	0.98	7e-80	0.7654	KVI05991.1	-
1168	Tetranucleotide	EL388923.1	protein disulfide isomerase-like 1-6 [Cynara cardunculus var. scolymus]	0.99	2e-73	0.7586	XP_024970450.1	112509625
1169	Tetranucleotide	EL388881.1	Nucleotide-binding, alpha-beta plait [Cynara cardunculus var. scolymus]	0.98	1e-93	0.9927	KVH94042.1	-
1170	Tetranucleotide	EL387685.1	beta-taxilin isoform X2 [Cynara cardunculus var. scolymus]	0.99	2e-90	0.8125	XP_024959202.1	112500117
1171	Tetranucleotide	EL387655.1	membrane-anchored ubiquitin-fold protein 2-like [Cynara cardunculus var. scolymus]	0.99	4e-67	0.9615	XP_024971520.1	112510351
1172	Tetranucleotide	EL387472.1	Aldolase-type TIM barrel [Cynara cardunculus var. scolymus]	0.99	9e-118	0.8769	KVI07469.1	-
1173	Tetranucleotide	EL387441.1	Concanavalin A-like lectin/glucanase, subgroup [Cynara cardunculus var. scolymus]	0.99	3e-116	0.9419	KVI03337.1	-
1174	Tetranucleotide	EL387066.1	ATPase family AAA domain-containing protein 1-B-like [Helianthus annuus]	0.98	2e-96	0.9262	XP_022034807.1	110936700
1175	Tetranucleotide	EL386491.1	dihydrolipoyl dehydrogenase, mitochondrial-like isoform X1 [Cynara cardunculus var. scolymus]	0.99	4e-133	0.9064	XP_024985112.1	112520783
1176	Tetranucleotide	EL386371.1	beta-taxilin isoform X2 [Cynara cardunculus var. scolymus]	0.99	2e-121	0.8433	XP_024959202.1	112500117
1177	Tetranucleotide	EL385586.1	GATA transcription factor 5-like [Cynara cardunculus var. scolymus]	1	1e-80	0.7988	XP_024975662.1	112513590
1178	Tetranucleotide	EL384558.1	alpha-taxilin isoform X1 [Cynara cardunculus var. scolymus]	0.99	5e-89	0.8068	XP_024959193.1	112500117
1179	Tetranucleotide	EL384516.1	PREDICTED: Cynara cardunculus var. scolymus GDP-mannose transporter GONST1 (LOC112517984), mRNA	0.8	0	0.9405	XM_025125461.1	112517984
1180	Tetranucleotide	EL384152.1	inactive leucine-rich repeat receptor-like protein kinase CORYNE isoform X1 [Cynara cardunculus var. scolymus]	1	1e-78	0.8582	XP_024987450.1	112522506
1181	Tetranucleotide	EL384019.1	No predicted ORF	-	-	-	-	-
1182	Tetranucleotide	EL382263.1	probable arabinose 5-phosphate isomerase isoform X1 [Cynara cardunculus var. scolymus]	0.99	8e-66	0.9217	XP_024993737.1	112527365
1183	Tetranucleotide	EL381114.1	protein ALP1-like [Cynara cardunculus var. scolymus]	1	4e-128	0.9372	XP_024968707.1	112508161
1184	Tetranucleotide	EL381100.1	PREDICTED: Cynara cardunculus var. scolymus GDP-mannose transporter GONST1 (LOC112517984), mRNA	0.89	0	0.9158	XM_025125461.1	112517984
1185	Tetranucleotide	EL380597.1	Not Found	-	-	-	-	-
1186	Tetranucleotide	EL379029.1	dihydrolipoyl dehydrogenase, mitochondrial-like isoform X2 [Cynara cardunculus var. scolymus]	0.92	3e-109	0.8995	XP_024985113.1	-
1187	Tetranucleotide	EL378312.1	General substrate transporter [Cynara cardunculus var. scolymus]	0.99	6e-66	0.9808	KVH99347.1	-
1188	Tetranucleotide	EL377652.1	Thioredoxin domain-containing protein [Cynara cardunculus var. scolymus]	0.98	3e-74	0.7838	KVI05991.1	112516895
1189	Tetranucleotide	EL377075.1	oligouridylate-binding protein 1-like [Cynara cardunculus var. scolymus]	0.98	2e-94	1	XP_024979911.1	-
1190	Tetranucleotide	EL375408.1	Nucleotide-binding, alpha-beta plait [Cynara cardunculus var. scolymus]	0.98	2e-94	1	KVH94042.1	112526497
1191	Tetranucleotide	EL374723.1	protein ELC-like [Cynara cardunculus var. scolymus]	1	4e-131	0.8333	XP_024992559.1	112500117
1192	Tetranucleotide	EL374549.1	protein ELC-like [Cynara cardunculus var. scolymus]	0.8	3e-107	0.8857	XP_024992559.1	112500117
1193	Tetranucleotide	EL374189.1	beta-taxilin isoform X2 [Cynara cardunculus var. scolymus]	0.99	2e-90	0.8125	XP_024959202.1	112516895
1194	Tetranucleotide	EL373358.1	oligouridylate-binding protein 1-like [Cynara cardunculus var. scolymus]	0.98	2e-94	1	XP_024979911.1	112512893
1195	Tetranucleotide	EL373233.1	ATP-dependent zinc metalloprotease FTSH 11, chloroplastic/mitochondrial [Cynara cardunculus var. scolymus]	0.99	2e-96	0.7817	XP_024974792.1	112520296
1196	Tetranucleotide	EL384544.1	protein IQ-DOMAIN 1 [Cynara cardunculus var. scolymus]	1	5e-127	0.9643	XP_024984382.1	-
1197	Tetranucleotide	EL380478.1	protein IQ-DOMAIN 1 [Cynara cardunculus var. scolymus]	1	6e-67	0.9577	XP_024984382.1	112520296
1198	Tetranucleotide	EL398157.1	coronatine-insensitive protein 1-like isoform X2 [Cynara cardunculus var. scolymus]	0.96	3e-57	0.875	XP_024969780.1	112509144
1199	Pentanucleotide	EL391228.1	U-box domain-containing protein 15-like [Cynara cardunculus var. scolymus]	0.99	6e-117	0.9512	XP_024991911.1	112525851
1200	Pentanucleotide	EL378312.1	sugar transporter ERD6-like 6 [Cynara cardunculus var. scolymus]	0.99	1e-63	0.9808	XP_024976622.1	112514404
1201	Pentanucleotide	EL409706.1	vesicle-associated membrane protein 722-like [Cynara cardunculus var. scolymus]	0.99	4e-127	0.9777	XP_024990092.1	112524486
1202	Pentanucleotide	EL398687.1	vesicle-associated membrane protein 722-like [Cynara cardunculus var. scolymus]	0.99	1e-127	0.9777	XP_024990092.1	112524486
1203	Pentanucleotide	EL397281.1	tetratricopeptide repeat protein 5-like [Cynara cardunculus var. scolymus]	0.98	8e-167	0.919	XP_024994185.1	112527659
1204	Pentanucleotide	EL389629.1	vesicle-associated membrane protein 722-like [Cynara cardunculus var. scolymus]	0.99	2e-99	0.9789	XP_024990092.1	112524486
1205	Pentanucleotide	EL389628.1	No predicted ORF	-	-	-	-	-
1206	Pentanucleotide	EL381462.1	vesicle-associated membrane protein 722-like [Cynara cardunculus var. scolymus]	0.97	1e-85	0.9841	XP_024990092.1	112524486
1207	Pentanucleotide	EL393037.1	No hit	-	-	-	-	-
1208	Pentanucleotide	EL409039.1	probable peroxygenase 4 isoform X1 [Cynara cardunculus var. scolymus]	0.97	1e-127	0.8918	XP_024988094.1	112522958
1209	Pentanucleotide	EL408695.1	probable peroxygenase 4 isoform X1 [Cynara cardunculus var. scolymus]	0.97	1e-127	0.8918	XP_024988094.1	112522958
1210	Pentanucleotide	EL399642.1	PREDICTED: Cynara cardunculus var. scolymus uncharacterized LOC112524080 (LOC112524080), mRNA	0.97	0	0.8525	XM_025133723.1	112524080
1211	Pentanucleotide	EL399425.1	probable peroxygenase 4 isoform X1 [Cynara cardunculus var. scolymus]	1	3e-119	0.8624	XP_024988094.1	112522958
1212	Pentanucleotide	EL399162.1	membrane-anchored ubiquitin-fold protein 4 isoform X1 [Cynara cardunculus var. scolymus]	0.99	2e-80	1	XP_024974798.1	112512900
1213	Pentanucleotide	EL398811.1	protein TIFY 10B-like [Cynara cardunculus var. scolymus]	0.95	8e-114	0.8303	XP_024969891.1	112509265
1214	Pentanucleotide	EL398182.1	PREDICTED: Cynara cardunculus var. scolymus F-box/LRR-repeat protein 14-like (LOC112514987), transcript variant X1, mRNA	0.76	0	0.8975	XM_025121644.1	112514987
1215	Pentanucleotide	EL392395.1	hypothetical protein Ccrd_019099 [Cynara cardunculus var. scolymus]	0.99	2e-80	0.8832	KVI02612.1	-
1216	Pentanucleotide	EL391532.1	membrane-anchored ubiquitin-fold protein 4 isoform X1 [Cynara cardunculus var. scolymus]	0.95	5e-80	0.9915	XP_024974798.1	112512900
1217	Pentanucleotide	EL390559.1	probable peroxygenase 4 isoform X1 [Cynara cardunculus var. scolymus]	0.99	5e-125	0.8947	XP_024988094.1	112522958
1218	Pentanucleotide	EL386596.1	PREDICTED: Cynara cardunculus var. scolymus F-box/LRR-repeat protein 14-like (LOC112514987), transcript variant X1, mRNA	0.75	0	0.893	XM_025121644.1	112514987
1219	Pentanucleotide	EL382495.1	PREDICTED: Cynara cardunculus var. scolymus F-box/LRR-repeat protein 14-like (LOC112514987), transcript variant X1, mRNA	0.61	3e-94	0.8762	XM_025121644.1	112514987
1220	Pentanucleotide	EL380789.1	Glycosyl transferase, family 8 [Artemisia annua]	1	5e-109	0.8639	PWA70081.1	-
1221	Pentanucleotide	EL373957.1	PREDICTED: Cynara cardunculus var. scolymus F-box/LRR-repeat protein 14-like (LOC112514987), transcript variant X1, mRNA	0.72	0	0.8913	XM_025121644.1	112514987
1222	Pentanucleotide	EL396012.1	WPP domain-interacting protein 2-like isoform X1 [Cynara cardunculus var. scolymus]	0.94	2e-35	0.5479	XP_024959094.1	112500062
1223	Pentanucleotide	EL402633.1	tryptophan synthase alpha chain-like [Cynara cardunculus var. scolymus]	1	3e-156	0.9602	XP_024975689.1	112513605
1224	Pentanucleotide	EL398899.1	tryptophan synthase alpha chain-like [Cynara cardunculus var. scolymus]	1	3e-156	0.9602	XP_024975689.1	112513605
1225	Pentanucleotide	EL386462.1	DNA damage-inducible protein 1-like [Helianthus annuus]	0.99	1e-88	0.9	XP_021993348.1	110890090
1226	Pentanucleotide	EL376062.1	tryptophan synthase alpha chain-like [Cynara cardunculus var. scolymus]	1	3e-156	0.9602	XP_024975689.1	112513605
1227	Pentanucleotide	EL401806.1	No hit	-	-	-	-	-
1228	Pentanucleotide	EL405587.1	methyl-CpG-binding domain-containing protein 11-like isoform X2 [Cynara cardunculus var. scolymus]	1	5e-86	0.9367	XP_024979257.1	112516446
1229	Pentanucleotide	EL404195.1	methyl-CpG-binding domain-containing protein 11-like isoform X2 [Cynara cardunculus var. scolymus]	0.99	3e-108	0.8586	XP_024979257.1	112516446
1230	Pentanucleotide	EL396215.1	SNARE associated Golgi protein [Artemisia annua]	1	8e-98	0.9048	PWA67498.1	-
1231	Pentanucleotide	EL395201.1	probable serine/threonine-protein kinase PBL7 [Cynara cardunculus var. scolymus]	1	5e-175	0.9533	XP_024978726.1	112515967
1232	Pentanucleotide	EL382398.1	Not Found	-	-	-	-	-
1233	Pentanucleotide	EL408830.1	No predicted ORF	-	-	-	-	-
1234	Pentanucleotide	EL399823.1	methyl-CpG-binding domain-containing protein 11-like isoform X2 [Cynara cardunculus var. scolymus]	1	5e-85	0.9304	XP_024979257.1	112516446
1235	Pentanucleotide	EL390658.1	RNA-binding KH domain-containing protein RCF3 [Cynara cardunculus var. scolymus]	0.99	2e-129	0.9744	XP_024977928.1	112515967
1236	Pentanucleotide	EL398249.1	vacuolar cation/proton exchanger 3-like isoform X2 [Cynara cardunculus var. scolymus]	0.96	7e-157	0.9778	XP_024972607.1	112515376
1237	Pentanucleotide	EL397679.1	vacuolar cation/proton exchanger 3-like isoform X2 [Cynara cardunculus var. scolymus]	1	7e-98	0.96	XP_024972607.1	112515376
1238	Pentanucleotide	EL397444.1	vacuolar cation/proton exchanger 3-like isoform X2 [Cynara cardunculus var. scolymus]	0.99	2e-139	0.9754	XP_024972607.1	112515376
1239	Pentanucleotide	EL380777.1	vacuolar cation/proton exchanger 3-like isoform X2 [Cynara cardunculus var. scolymus]	1	6e-132	0.974	XP_024972607.1	112515376
1240	Pentanucleotide	EL380646.1	vacuolar cation/proton exchanger 3-like isoform X2 [Cynara cardunculus var. scolymus]	1	3e-99	0.9667	XP_024972607.1	112515376
1241	Pentanucleotide	EL380982.1	protein PHOTOSYSTEM I ASSEMBLY 2, chloroplastic [Cynara cardunculus var. scolymus]	0.99	2e-53	0.8632	XP_024982377.1	112518845
1242	Pentanucleotide	EL399710.1	No hit	-	-	-	-	-
1243	Pentanucleotide	EL397283.1	PREDICTED: Cynara cardunculus var. scolymus probable magnesium transporter NIPA8 (LOC112516040), transcript variant X4, mRNA	0.74	0	0.9389	XM_025123098.1	112516040
1244	Pentanucleotide	EL392745.1	Rab-GTPase-TBC domain-containing protein [Cynara cardunculus var. scolymus]	0.99	2e-88	0.9149	KVI10362.1	-
1245	Pentanucleotide	EL403664.1	membrane-anchored ubiquitin-fold protein 5 [Cynara cardunculus var. scolymus]	1	2e-68	0.8957	XP_024976779.1	112514504
1246	Pentanucleotide	EL378022.1	plastidial pyruvate kinase 2-like [Cynara cardunculus var. scolymus]	1	2e-93	0.8239	XP_024990938.1	112525171
1247	Pentanucleotide	EL373362.1	dynamin-2A-like [Cynara cardunculus var. scolymus]	0.99	1e-101	0.7555	XP_024964942.1	112518845
1248	Pentanucleotide	EL391245.1	Dimeric alpha-beta barrel [Cynara cardunculus var. scolymus]	0.92	1e-69	0.879	KVH90103.1	-
1249	Pentanucleotide	EL385035.1	U-box domain-containing protein 28-like [Cynara cardunculus var. scolymus]	0.97	1e-82	0.6971	XP_024977184.1	112514807
1250	Pentanucleotide	EL408609.1	PREDICTED: Cynara cardunculus var. scolymus agmatine deiminase (LOC112509597), mRNA	0.84	0	0.9316	XM_025114645.1	112509597
1251	Pentanucleotide	EL394011.1	PREDICTED: Cynara cardunculus var. scolymus agmatine deiminase (LOC112509597), mRNA	0.85	0	0.941	XM_025114645.1	112509597
1252	Pentanucleotide	EL393162.1	nitric oxide synthase-interacting protein homolog [Helianthus annuus]	0.99	5e-120	0.9	XP_021996965.1	110894099
1253	Pentanucleotide	EL391924.1	PREDICTED: Cynara cardunculus var. scolymus agmatine deiminase (LOC112509597), mRNA	0.83	0	0.9306	XM_025114645.1	112509597
1254	Pentanucleotide	EL375089.1	No predicted ORF	-	-	-	-	-
1255	Pentanucleotide	EL409452.1	14-3-3-like protein GF14 iota [Cynara cardunculus var. scolymus]	1	1e-135	0.9744	XP_024989093.1	112523645
1256	Pentanucleotide	EL378896.1	No predicted ORF	-	-	-	-	-
1257	Pentanucleotide	EL373206.1	conserved oligomeric Golgi complex subunit 6 [Cynara cardunculus var. scolymus]	1	5e-169	0.9793	XP_024960761.1	112501282
1258	Pentanucleotide	EL411237.1	uncharacterized protein LOC112523945 [Cynara cardunculus var. scolymus]	1	7e-109	0.9444	XP_024989393.1	112523945
1259	Pentanucleotide	EL379289.1	Ankyrin repeat-containing protein [Cynara cardunculus var. scolymus]	0.99	3e-52	0.8713	KVI00047.1	-
1260	Pentanucleotide	EL376599.1	Ankyrin repeat-containing protein [Cynara cardunculus var. scolymus]	0.99	3e-52	0.8713	KVI00047.1	-
1261	Pentanucleotide	EL375485.1	Ankyrin repeat-containing protein [Cynara cardunculus var. scolymus]	0.98	1e-28	0.8689	KVI00047.1	-
1262	Pentanucleotide	EL384306.1	No hit	-	-	-	-	-
1263	Pentanucleotide	EL402216.1	type IV inositol polyphosphate 5-phosphatase 3 isoform X2 [Cynara cardunculus var. scolymus]	0.99	7e-116	0.9	XP_024969951.1	112509302
1264	Pentanucleotide	EL393748.1	transcription factor MYB83-like [Cynara cardunculus var. scolymus]	0.99	2e-129	0.8894	XP_024983809.1	112519784
1265	Pentanucleotide	EL390871.1	Not Found	-	-	-	-	-
1266	Pentanucleotide	EL390867.1	No predicted ORF	-	-	-	-	-
1267	Pentanucleotide	EL409217.1	uncharacterized protein LOC112529585 [Cynara cardunculus var. scolymus]	0.98	2e-34	0.8267	XP_024996678.1	112529585
1268	Pentanucleotide	EL404675.1	lysM domain-containing GPI-anchored protein 2 [Cynara cardunculus var. scolymus]	0.99	2e-78	0.7778	XP_024991150.1	112525306
1269	Pentanucleotide	EL403686.1	ER membrane protein complex subunit 3-like [Helianthus annuus]	1	1e-95	0.9786	XP_021970166.1	110865238
1270	Pentanucleotide	EL379674.1	aspartic proteinase-like protein 2 [Cynara cardunculus var. scolymus]	0.99	2e-106	0.8864	XP_024970507.1	112509662
1271	Pentanucleotide	EL379286.1	aspartic proteinase-like protein 2 [Cynara cardunculus var. scolymus]	0.99	2e-106	0.8864	XP_024970507.1	112509662
1272	Pentanucleotide	EL373420.1	PREDICTED: Cynara cardunculus var. scolymus aspartic proteinase-like protein 2 (LOC112509662), mRNA	0.78	0	0.8608	XM_025114739.1	112509662
1273	Pentanucleotide	EL407140.1	protein NOI4-like isoform X1 [Cynara cardunculus var. scolymus]	0.62	7e-21	1	XP_024960064.1	112500731
1274	Pentanucleotide	EL411364.1	transmembrane protein 56-B-like [Cynara cardunculus var. scolymus]	0.99	2e-66	0.9623	XP_024975946.1	112513812
1275	Pentanucleotide	EL408935.1	pto-interacting protein 1 isoform X2 [Cynara cardunculus var. scolymus]	0.91	1e-35	0.9848	XP_024993552.1	112527261
1276	Pentanucleotide	EL406090.1	ABC transporter G family member 21 [Cynara cardunculus var. scolymus]	0.99	5e-118	0.9521	XP_024988215.1	112523023
1277	Pentanucleotide	EL402745.1	uncharacterized protein LOC112508135 [Cynara cardunculus var. scolymus]	0.95	5e-111	0.7671	XP_024968685.1	112508135
1278	Pentanucleotide	EL401029.1	No predicted ORF	-	-	-	-	-
1279	Pentanucleotide	EL397047.1	transmembrane protein 56-B-like [Cynara cardunculus var. scolymus]	0.99	3e-67	0.9717	XP_024975946.1	112513812
1280	Pentanucleotide	EL394217.1	TRAM/LAG1/CLN8 homology domain-containing protein [Cynara cardunculus var. scolymus]	0.95	1e-89	0.9708	KVI03193.1	-
1281	Pentanucleotide	EL393488.1	transmembrane protein 56-B-like [Cynara cardunculus var. scolymus]	0.99	2e-76	0.9664	XP_024975946.1	112513812
1282	Pentanucleotide	EL391285.1	pto-interacting protein 1 isoform X1 [Cynara cardunculus var. scolymus]	0.99	1e-64	0.98	XP_024993551.1	112527261
1283	Pentanucleotide	EL389091.1	Amidase [Cynara cardunculus var. scolymus]	1	2e-75	0.9452	KVI04768.1	-
1284	Pentanucleotide	EL388887.1	transmembrane protein 56-B-like [Cynara cardunculus var. scolymus]	0.99	2e-93	0.9648	XP_024975946.1	112513812
1285	Pentanucleotide	EL383647.1	pto-interacting protein 1 isoform X1 [Cynara cardunculus var. scolymus]	0.99	1e-64	0.98	XP_024993551.1	112527261
1286	Pentanucleotide	EL383502.1	No hit	-	-	-	-	-
1287	Pentanucleotide	EL382722.1	pto-interacting protein 1 isoform X1 [Cynara cardunculus var. scolymus]	0.99	1e-64	0.98	XP_024993551.1	112527261
1288	Pentanucleotide	EL382432.1	transmembrane protein 56-B-like [Cynara cardunculus var. scolymus]	0.99	3e-67	0.9717	XP_024975946.1	112513812
1289	Pentanucleotide	EL381958.1	pto-interacting protein 1 isoform X1 [Cynara cardunculus var. scolymus]	0.99	1e-64	0.98	XP_024993551.1	112527261
1290	Pentanucleotide	EL376477.1	ABC transporter G family member 21 [Cynara cardunculus var. scolymus]	0.99	8e-82	0.9155	XP_024988215.1	112523023
1291	Pentanucleotide	EL376429.1	pto-interacting protein 1 isoform X1 [Cynara cardunculus var. scolymus]	0.99	2e-109	0.9748	XP_024993551.1	112527261
1292	Pentanucleotide	EL372571.1	No predicted ORF	-	-	-	-	-
1293	Pentanucleotide	EL403671.1	Protein phosphatase 2A, regulatory subunit PR55 [Corchorus olitorius]	1	8e-50	0.8641	OMO66359.1	-
1294	Pentanucleotide	EL375818.1	No hit	-	-	-	-	-
1295	Pentanucleotide	EL403461.1	PREDICTED: Cynara cardunculus var. scolymus deSI-like protein At4g17486 (LOC112509705), transcript variant X1, mRNA	0.99	0	0.8828	XM_025114802.1	112509705
1296	Pentanucleotide	EL402785.1	PREDICTED: Cynara cardunculus var. scolymus deSI-like protein At4g17486 (LOC112509705), transcript variant X1, mRNA	0.96	0	0.9085	XM_025114802.1	112509705
1297	Hexanucleotide	EL412043.1	protein CROWDED NUCLEI 4 [Cynara cardunculus var. scolymus]	1	2e-155	0.9619	XP_024978025.1	112515435
1298	Hexanucleotide	EL411570.1	transcription initiation factor IIB-2 isoform X2 [Cynara cardunculus var. scolymus]	1	3e-138	1	XP_024974373.1	112512569
1299	Hexanucleotide	EL409637.1	transcription initiation factor IIB-2 isoform X2 [Cynara cardunculus var. scolymus]	0.89	2e-120	0.9882	XP_024974373.1	112512569
1300	Hexanucleotide	EL408130.1	ADP-ribosylation factor-like protein 8a [Cynara cardunculus var. scolymus]	0.99	4e-72	0.9907	XP_024974835.1	112512940
1301	Hexanucleotide	EL407972.1	protein phosphatase methylesterase 1 [Cynara cardunculus var. scolymus]	1	2e-139	0.8969	XP_024988269.1	112523064
1302	Hexanucleotide	EL404773.1	protein TIME FOR COFFEE isoform X2 [Cynara cardunculus var. scolymus]	0.86	1e-20	0.9402	XP_024967030.1	112506925
1303	Hexanucleotide	EL404282.1	GDT1-like protein 4 [Cynara cardunculus var. scolymus]	0.99	3e-76	0.9248	XP_024971687.1	112510490
1304	Hexanucleotide	EL402583.1	GDT1-like protein 4 [Cynara cardunculus var. scolymus]	0.96	1e-106	0.9257	XP_024971687.1	112510490
1305	Hexanucleotide	EL402172.1	ADP-ribosylation factor-like protein 8a [Cynara cardunculus var. scolymus]	0.99	4e-72	0.9907	XP_024974835.1	112512940
1306	Hexanucleotide	EL399503.1	vesicle transport protein SFT2B [Cynara cardunculus var. scolymus]	0.58	2e-15	0.9231	XP_024986875.1	112522045
1307	Hexanucleotide	EL390560.1	hypothetical protein LSAT_8X25121 [Lactuca sativa]	0.79	3e-28	0.7143	PLY81394.1	-
1308	Hexanucleotide	EL389833.1	hypothetical protein LSAT_8X25121 [Lactuca sativa]	0.79	3e-27	0.7068	PLY81394.1	-
1309	Hexanucleotide	EL382979.1	FACT complex subunit SSRP1-like isoform X1 [Cynara cardunculus var. scolymus]	0.99	6e-102	0.7794	XP_024988422.1	112523169
1310	Hexanucleotide	EL382682.1	thylakoid lumenal 29 kDa protein, chloroplastic [Cynara cardunculus var. scolymus]	0.99	1e-119	0.8841	XP_024972348.1	112511125
1311	Hexanucleotide	EL382576.1	protein phosphatase methylesterase 1 [Cynara cardunculus var. scolymus]	1	2e-139	0.9013	XP_024988269.1	112523064
1312	Hexanucleotide	EL381336.1	thylakoid lumenal 29 kDa protein, chloroplastic [Cynara cardunculus var. scolymus]	1	2e-134	0.8894	XP_024972348.1	112511125
1313	Hexanucleotide	EL381331.1	Not Found	-	-	-	-	-
1314	Hexanucleotide	EL380766.1	hypothetical protein LSAT_8X25121 [Lactuca sativa]	0.81	7e-28	0.705	PLY81394.1	-
1315	Hexanucleotide	EL379728.1	NAC transcription factor 56-like [Cynara cardunculus var. scolymus]	0.99	4e-134	0.9679	XP_024967722.1	112507382
1316	Hexanucleotide	EL377400.1	hypothetical protein LSAT_8X25121 [Lactuca sativa]	0.79	3e-28	0.7143	PLY81394.1	-
1317	Hexanucleotide	EL376058.1	hypothetical protein LSAT_8X25121 [Lactuca sativa]	0.79	3e-28	0.7143	PLY81394.1	-
1318	Hexanucleotide	EL375915.1	hypothetical protein LSAT_8X25121 [Lactuca sativa]	0.79	3e-28	0.7143	PLY81394.1	-
1319	Hexanucleotide	EL373241.1	vesicle transport protein SFT2B [Cynara cardunculus var. scolymus]	1	3e-123	0.9714	XP_024986875.1	112522045
1320	Hexanucleotide	EL410578.1	60S ribosomal protein L18a-like protein [Cynara cardunculus var. scolymus]	1	5e-80	0.7962	XP_024980477.1	112517315
1321	Hexanucleotide	EL409623.1	60S ribosomal protein L18a-like protein [Cynara cardunculus var. scolymus]	1	5e-80	0.7962	XP_024980477.1	112517315
1322	Hexanucleotide	EL403635.1	60S ribosomal protein L18a-like protein [Cynara cardunculus var. scolymus]	1	5e-80	0.7962	XP_024980477.1	112517315
1323	Hexanucleotide	EL381684.1	60S ribosomal protein L18a-like protein [Cynara cardunculus var. scolymus]	1	5e-80	0.7962	XP_024980477.1	112517315
1324	Hexanucleotide	EL391297.1	ATP-grasp fold, subdomain 2 [Cynara cardunculus var. scolymus]	1	7e-86	0.8222	KVI08510.1	-
1325	Hexanucleotide	EL383922.1	glutathione synthetase, chloroplastic [Cynara cardunculus var. scolymus]	1	3e-120	0.9297	XP_024976343.1	112514239
1326	Hexanucleotide	EL381137.1	glutathione synthetase, chloroplastic [Cynara cardunculus var. scolymus]	0.99	9e-143	0.9259	XP_024976343.1	112514239
1327	Hexanucleotide	EL380903.1	glutathione synthetase, chloroplastic [Cynara cardunculus var. scolymus]	1	2e-123	0.9263	XP_024976343.1	112514239
1328	Hexanucleotide	EL378671.1	ATP-grasp fold, subdomain 2 [Cynara cardunculus var. scolymus]	0.99	7e-96	0.9592	KVI08510.1	-
1329	Hexanucleotide	EL374753.1	FT-interacting protein 1-like [Cynara cardunculus var. scolymus]	0.98	1e-37	0.9155	XP_024988332.1	112523113
1330	Hexanucleotide	EL373866.1	C2 calcium-dependent membrane targeting [Artemisia annua]	0.98	9e-96	0.7857	PWA82850.1	-
1331	Hexanucleotide	EL411779.1	uncharacterized protein LOC112519218 isoform X2 [Cynara cardunculus var. scolymus]	0.84	4e-98	0.9803	XP_024982987.1	112519218
1332	Hexanucleotide	EL403493.1	uncharacterized protein LOC112519218 isoform X2 [Cynara cardunculus var. scolymus]	0.86	3e-112	0.9714	XP_024982987.1	112519218
1333	Hexanucleotide	EL395218.1	uncharacterized protein LOC111881578 [Lactuca sativa]	0.83	6e-127	0.8731	XP_023733749.1	111881578
1334	Hexanucleotide	EL392580.1	Golgin, RAB6-interacting [Cynara cardunculus var. scolymus]	0.96	4e-90	0.9718	KVH99900.1	-
1335	Hexanucleotide	EL382979.1	FACT complex subunit SSRP1-like isoform X1 [Cynara cardunculus var. scolymus]	0.99	6e-102	0.7794	XP_024988422.1	112523169
1336	Hexanucleotide	EL376328.1	protein ENHANCED DISEASE RESISTANCE 2-like [Cynara cardunculus var. scolymus]	0.99	2e-71	0.7349	XP_024991637.1	112525650
1337	Hexanucleotide	EL404532.1	uncharacterized protein LOC112521097 [Cynara cardunculus var. scolymus]	1	2e-50	0.9744	XP_024985541.1	112521097
1338	Hexanucleotide	EL378038.1	E3 ubiquitin-protein ligase CIP8 [Cynara cardunculus var. scolymus]	0.99	4e-30	0.5561	XP_024970290.1	112509525
1339	Hexanucleotide	EL405226.1	cytosolic Fe-S cluster assembly factor NBP35 [Cynara cardunculus var. scolymus]	1	4e-113	0.9758	XP_024962264.1	112502546
1340	Hexanucleotide	EL388255.1	WPP domain-interacting tail-anchored protein 1-like [Cynara cardunculus var. scolymus]	0.87	1e-111	0.9153	XP_024977358.1	112514913
1341	Hexanucleotide	EL388057.1	cytosolic Fe-S cluster assembly factor NBP35 [Cynara cardunculus var. scolymus]	1	2e-113	0.9818	XP_024962264.1	112502546
1342	Hexanucleotide	EL375564.1	No predicted ORF	-	-	-	-	-
1343	Hexanucleotide	EL406563.1	RNA-binding protein 25 isoform X6 [Cynara cardunculus var. scolymus]	0.69	4e-12	0.6415	XP_024988171.1	112522998
1344	Hexanucleotide	EL397809.1	kelch repeat-containing protein At3g27220 isoform X1 [Cynara cardunculus var. scolymus]	0.99	1e-69	0.9813	XP_024969457.1	112508875
1345	Hexanucleotide	EL394878.1	kelch repeat-containing protein At3g27220 isoform X1 [Cynara cardunculus var. scolymus]	0.99	1e-69	0.9813	XP_024969457.1	112508875
1346	Hexanucleotide	EL392510.1	kelch repeat-containing protein At3g27220 isoform X1 [Cynara cardunculus var. scolymus]	0.99	1e-69	0.9813	XP_024969457.1	112508875
1347	Hexanucleotide	EL388805.1	F-box/kelch-repeat protein At3g23880-like [Cynara cardunculus var. scolymus]	0.93	1e-34	0.5806	XP_024984130.1	112520058
1348	Hexanucleotide	EL385518.1	No predicted ORF	-	-	-	-	-
1349	Hexanucleotide	EL379385.1	kelch repeat-containing protein At3g27220 isoform X2 [Cynara cardunculus var. scolymus]	0.99	4e-68	0.9626	XP_024969458.1	112508875
1350	Hexanucleotide	EL410793.1	uncharacterized protein LOC112502575 [Cynara cardunculus var. scolymus]	0.99	6e-102	0.744	XP_024962293.1	112502575
1351	Hexanucleotide	EL393206.1	cytochrome P450 94A1-like [Cynara cardunculus var. scolymus]	0.99	7e-128	0.8248	XP_024965702.1	112505893
1352	Hexanucleotide	EL388127.1	protein indeterminate-domain 7-like isoform X3 [Cynara cardunculus var. scolymus]	1	4e-66	0.8986	XP_024987011.1	112522159
1353	Hexanucleotide	EL382854.1	folylpolyglutamate synthase isoform X2 [Cynara cardunculus var. scolymus]	0.96	1e-68	0.8908	XP_024976447.1	112514304
1354	Hexanucleotide	EL403315.1	ras-related protein RHN1 [Cynara cardunculus var. scolymus]	1	9e-145	0.99	XP_024970642.1	112509752
1355	Hexanucleotide	EL388784.1	3-hydroxy-3-methylglutaryl-coenzyme A reductase 3-like isoform X2 [Cynara cardunculus var. scolymus]	0.99	2e-127	0.834	XP_024990112.1	112524499
1356	Hexanucleotide	EL378042.1	ras-related protein RHN1 [Cynara cardunculus var. scolymus]	0.99	2e-73	0.982	XP_024970642.1	112509752
1357	Hexanucleotide	EL376099.1	3-hydroxy-3-methylglutaryl-coenzyme A reductase 1-like isoform X1 [Cynara cardunculus var. scolymus]	0.97	5e-51	0.9457	XP_024990111.1	112524499
1358	Hexanucleotide	EL409020.1	syntaxin-61-like isoform X3 [Cynara cardunculus var. scolymus]	0.99	7e-143	0.9045	XP_024985149.1	112520803
1359	Hexanucleotide	EL394166.1	uncharacterized protein LOC112526316 isoform X2 [Cynara cardunculus var. scolymus]	0.99	8e-100	0.8462	XP_024992343.1	112526316
1360	Hexanucleotide	EL412028.1	uncharacterized protein LOC111914126 [Lactuca sativa]	0.97	6e-26	0.6791	XP_023765639.1	111914126
1361	Hexanucleotide	EL410563.1	hypothetical protein Ccrd_020077 [Cynara cardunculus var. scolymus]	1	2e-26	0.6322	KVI01646.1	-
1362	Hexanucleotide	EL407566.1	trihelix transcription factor ASIL2-like [Cynara cardunculus var. scolymus]	0.76	2e-76	0.859	XP_024970572.1	112509706
1363	Hexanucleotide	EL400946.1	UBA-like protein [Cynara cardunculus var. scolymus]	0.9	6e-84	0.7975	KVI06047.1	-
1364	Hexanucleotide	EL399284.1	transcription factor bHLH71-like [Cynara cardunculus var. scolymus]	0.99	7e-65	0.8519	XP_024994656.1	112528007
1365	Hexanucleotide	EL397076.1	serine/threonine-protein kinase AtPK1/AtPK6-like [Lactuca sativa]	0.99	1e-55	0.75	XP_023730191.1	111877920
1366	Hexanucleotide	EL396616.1	PREDICTED: Cynara cardunculus var. scolymus polyadenylation and cleavage factor homolog 4-like (LOC112523195), transcript variant X2, mRNA	0.72	3e-115	0.8028	XM_025132704.1	112523195
1367	Hexanucleotide	EL396275.1	No hit	-	-	-	-	-
1368	Hexanucleotide	EL395863.1	PREDICTED: uncharacterized protein LOC104456614 isoform X2 [Eucalyptus grandis]	0.62	5e-06	0.913	XP_010069743.1	104456614
1369	Hexanucleotide	EL392650.1	Rhodanese-like domain-containing protein [Cynara cardunculus var. scolymus]	0.99	1e-114	0.9118	KVI07083.1	-
1370	Hexanucleotide	EL392619.1	serine/threonine-protein kinase AtPK1/AtPK6-like [Lactuca sativa]	0.99	2e-55	0.75	XP_023730191.1	111877920
1371	Hexanucleotide	EL392366.1	Methyltransferase FkbM [Artemisia annua]	0.99	9e-125	0.8119	PWA85862.1	-
1372	Hexanucleotide	EL392186.1	AGC-kinase, C-terminal [Cynara cardunculus var. scolymus]	0.99	2e-49	0.7432	KVI06358.1	-
1373	Hexanucleotide	EL391851.1	START-like domain-containing protein [Cynara cardunculus var. scolymus]	0.73	2e-34	0.8171	KVI12478.1	-
1374	Hexanucleotide	EL390780.1	No hit	-	-	-	-	-
1375	Hexanucleotide	EL388823.1	Ovarian tumor, otubain [Cynara cardunculus var. scolymus]	0.88	5e-131	0.9442	KVI07916.1	-
1376	Hexanucleotide	EL384423.1	serine/threonine-protein kinase AtPK1/AtPK6-like [Lactuca sativa]	0.99	1e-55	0.75	XP_023730191.1	111877920
1377	Hexanucleotide	EL381851.1	serine/threonine-protein kinase AtPK1/AtPK6-like [Lactuca sativa]	0.99	1e-55	0.75	XP_023730191.1	111877920
1378	Hexanucleotide	EL381773.1	Not Found	-	-	-	-	-
1379	Hexanucleotide	EL380602.1	ubiquitin thioesterase otubain-like isoform X1 [Cynara cardunculus var. scolymus]	0.95	8e-126	0.8532	XP_024995758.1	112528937
1380	Hexanucleotide	EL379662.1	UBA-like protein [Cynara cardunculus var. scolymus]	0.92	3e-85	0.8038	KVI06047.1	-
1381	Hexanucleotide	EL379265.1	hypothetical protein LSAT_4X74340 [Lactuca sativa]	0.88	2e-40	0.7677	PLY76658.1	-
1382	Hexanucleotide	EL377543.1	uncharacterized protein LOC111914126 [Lactuca sativa]	1	3e-57	0.6356	XP_023765639.1	111914126
1383	Hexanucleotide	EL376525.1	seipin-3-like [Cynara cardunculus var. scolymus]	0.98	5e-42	0.6082	XP_024987336.1	112522451
1384	Hexanucleotide	EL376504.1	serine/threonine-protein kinase AtPK1/AtPK6-like [Lactuca sativa]	0.99	1e-55	0.75	XP_023730191.1	111877920
1385	Hexanucleotide	EL409427.1	transcription factor UNE12-like [Lactuca sativa]	1	1e-71	0.7805	XP_023735651.1	111883559
1386	Hexanucleotide	EL373574.1	transcription factor UNE12-like [Lactuca sativa]	1	9e-109	0.8643	XP_023735651.1	111883559
1387	Hexanucleotide	EL405960.1	N-carbamoylputrescine amidase [Cynara cardunculus var. scolymus]	0.99	4e-157	0.9724	XP_024984362.1	112520284
1388	Hexanucleotide	EL405015.1	RING-H2 finger protein ATL67-like [Cynara cardunculus var. scolymus]	0.75	2e-85	0.8333	XP_024993217.1	112526986
1389	Hexanucleotide	EL403695.1	RING-H2 finger protein ATL67-like [Cynara cardunculus var. scolymus]	0.75	8e-87	0.8391	XP_024993217.1	112526986
1390	Hexanucleotide	EL399993.1	N-carbamoylputrescine amidase [Helianthus annuus]	0.99	4e-101	1	XP_021983106.1	110879007
1391	Hexanucleotide	EL395625.1	mannose-6-phosphate isomerase 1-like isoform X1 [Cynara cardunculus var. scolymus]	0.99	4e-115	0.9111	XP_024982925.1	112519161
1392	Hexanucleotide	EL388863.1	reticulocalbin-2 [Lactuca sativa]	0.99	1e-78	0.8439	XP_023736477.1	111884392
1393	Hexanucleotide	EL388472.1	reticulocalbin-2 [Lactuca sativa]	0.99	1e-77	0.8382	XP_023736477.1	111884392
1394	Hexanucleotide	EL384011.1	No hit	-	-	-	-	-
1395	Hexanucleotide	EL382545.1	uncharacterized protein LOC112516261 [Cynara cardunculus var. scolymus]	1	3e-145	0.8857	XP_024979049.1	112516261
1396	Hexanucleotide	EL380999.1	reticulocalbin-2 [Lactuca sativa]	0.99	1e-87	0.8495	XP_023736477.1	111884392
1397	Hexanucleotide	EL379017.1	reticulocalbin-2 [Lactuca sativa]	1	6e-99	0.8593	XP_023736477.1	111884392
1398	Hexanucleotide	EL377232.1	Calcium-binding EF-hand [Cynara cardunculus var. scolymus]	1	1e-31	1	KVH95798.1	-
1399	Hexanucleotide	EL374410.1	reticulocalbin-2 [Lactuca sativa]	0.99	1e-88	0.8548	XP_023736477.1	111884392
1400	Hexanucleotide	EL372732.1	MDIS1-interacting receptor like kinase 1-like [Cynara cardunculus var. scolymus]	0.9	8e-147	0.8629	XP_024959810.1	111884392
1401	Hexanucleotide	EL395779.1	hypothetical protein Ccrd_002971 [Cynara cardunculus var. scolymus]	0.99	1e-109	0.8269	KVH94960.1	-
1402	Hexanucleotide	EL395557.1	hypothetical protein Ccrd_002971 [Cynara cardunculus var. scolymus]	1	7e-113	0.8263	KVH94960.1	-
1403	Hexanucleotide	EL392147.1	hypothetical protein Ccrd_002971 [Cynara cardunculus var. scolymus]	1	1e-111	0.8169	KVH94960.1	-
1404	Hexanucleotide	EL384954.1	hypothetical protein Ccrd_002971 [Cynara cardunculus var. scolymus]	1	3e-114	0.831	KVH94960.1	-
1405	Hexanucleotide	EL398974.1	Drug/metabolite transporter [Cynara cardunculus var. scolymus]	0.94	9e-60	0.6461	KVH92126.1	-
1406	Hexanucleotide	EL397125.1	proline dehydrogenase 1, mitochondrial-like isoform X2 [Lactuca sativa]	0.99	9e-113	0.8263	XP_023728992.1	112500540
1407	Hexanucleotide	EL395690.1	proline dehydrogenase 1, mitochondrial-like isoform X2 [Lactuca sativa]	0.9	2e-84	0.7975	XP_023728992.1	112500540
1408	Hexanucleotide	EL395452.1	PREDICTED: Cynara cardunculus var. scolymus metal tolerance protein 1-like (LOC112528151), transcript variant X1, mRNA	0.79	0	0.8754	XM_025139096.1	112528151
1409	Hexanucleotide	EL394840.1	aspartyl protease AED3-like [Cynara cardunculus var. scolymus]	0.88	6e-123	0.795	XP_024983303.1	112519425
1410	Hexanucleotide	EL394304.1	proline dehydrogenase 1, mitochondrial-like isoform X2 [Lactuca sativa]	0.99	1e-112	0.8263	XP_023728992.1	112500540
1411	Hexanucleotide	EL391807.1	proline dehydrogenase 2, mitochondrial-like [Cynara cardunculus var. scolymus]	1	2e-111	0.8539	XP_024972752.1	112511383
1412	Hexanucleotide	EL387770.1	aspartic peptidase A1 family [Artemisia annua]	0.63	6e-42	0.8261	PWA62818.1	-
1413	Hexanucleotide	EL384735.1	Drug/metabolite transporter [Cynara cardunculus var. scolymus]	0.99	8e-64	0.5634	KVH92126.1	-
1414	Hexanucleotide	EL383070.1	WAT1-related protein At3g02690, chloroplastic [Cynara cardunculus var. scolymus]	0.94	2e-59	0.6461	XP_024978343.1	112515667
1415	Hexanucleotide	EL380797.1	proline dehydrogenase 2, mitochondrial-like isoform X1 [Lactuca sativa]	0.98	3e-17	0.6582	XP_023728991.1	111876666
1416	Hexanucleotide	EL379701.1	putative pectinesterase/pectinesterase inhibitor 12 [Prunus yedoensis var. nudiflora]	0.77	2e-33	0.64	PQQ08957.1	-
1417	Hexanucleotide	EL378513.1	aspartic peptidase A1 family [Artemisia annua]	0.63	1e-40	0.8261	PWA62818.1	-
1418	Hexanucleotide	EL377795.1	PREDICTED: Helianthus annuus metal tolerance protein 1-like (LOC110926066), mRNA	0.61	7e-102	0.8174	XM_022169827.1	110926066
1419	Hexanucleotide	EL377404.1	proline dehydrogenase 1, mitochondrial-like isoform X2 [Lactuca sativa]	0.99	9e-109	0.8075	XP_023728992.1	111876666
1420	Hexanucleotide	EL375554.1	PREDICTED: Helianthus annuus metal tolerance protein 1-like (LOC110926066), mRNA	0.77	4e-114	0.7925	XM_022169827.1	110926066
1421	Hexanucleotide	EL375420.1	Nudix hydrolase 6-like protein [Cynara cardunculus var. scolymus]	0.93	1e-34	0.6048	KVH95536.1	-
1422	Hexanucleotide	EL372940.1	probable pectinesterase/pectinesterase inhibitor 12 isoform X2 [Cynara cardunculus var. scolymus]	0.89	3e-43	0.7372	XP_024979674.1	112516705
1423	Hexanucleotide	EL404577.1	vegetative cell wall protein gp1-like [Cynara cardunculus var. scolymus]	1	2e-47	0.6765	XP_024984204.1	112520136
1424	Hexanucleotide	EL403905.1	DNA damage-repair/toleration protein DRT102 [Cynara cardunculus var. scolymus]	0.99	9e-145	0.7871	XP_024986378.1	112521637
1425	Hexanucleotide	EL392462.1	No hit	-	-	-	-	-
1426	Hexanucleotide	EL380996.1	No hit	-	-	-	-	-
1427	Hexanucleotide	EL398881.1	PLASMODESMATA CALLOSE-BINDING PROTEIN 3-like [Cynara cardunculus var. scolymus]	0.26	0.0002	0.75	XP_024988127.1	112522979
1428	Hexanucleotide	EL373944.1	PLASMODESMATA CALLOSE-BINDING PROTEIN 3-like [Cynara cardunculus var. scolymus]	0.26	0.0002	0.75	XP_024988127.1	112522979
1429	Hexanucleotide	EL399899.1	No hit	-	-	-	-	-
1430	Hexanucleotide	EL384428.1	eIF-2-alpha kinase GCN2 isoform X5 [Cynara cardunculus var. scolymus]	0.97	5e-103	0.8656	XP_024962903.1	112503069
1431	Hexanucleotide	EL408600.1	cytochrome P450 94A2-like [Cynara cardunculus var. scolymus]	0.99	7e-100	0.7513	XP_024968103.1	112507673
1432	Hexanucleotide	EL407652.1	calcium uniporter protein 6, mitochondrial-like [Cynara cardunculus var. scolymus]	1	2e-84	0.8418	XP_024975376.1	112513374
1433	Hexanucleotide	EL412307.1	proteasome subunit beta type-2-A-like [Cynara cardunculus var. scolymus]	1	2e-120	0.9649	XP_024994151.1	112527634
1434	Hexanucleotide	EL409879.1	proteasome subunit beta type-2-A-like [Cynara cardunculus var. scolymus]	1	2e-144	0.9798	XP_024994151.1	112527634
1435	Hexanucleotide	EL409682.1	proteasome subunit beta type-2-A-like [Cynara cardunculus var. scolymus]	0.81	5e-144	0.9798	XP_024994151.1	112527634
1436	Hexanucleotide	EL409130.1	proteasome subunit beta type-2-A-like [Cynara cardunculus var. scolymus]	0.56	3e-24	0.8302	XP_024989090.1	112523642
1437	Hexanucleotide	EL403124.1	proteasome subunit beta type-2-A-like [Cynara cardunculus var. scolymus]	1	2e-144	0.9798	XP_024994151.1	112527634
1438	Hexanucleotide	EL402101.1	proteasome subunit beta type-2-A-like [Cynara cardunculus var. scolymus]	1	2e-144	0.9798	XP_024994151.1	112527634
1439	Hexanucleotide	EL397115.1	PAK-box/P21-Rho-binding [Cynara cardunculus var. scolymus]	1	8e-75	0.7784	KVH90666.1	-
1440	Hexanucleotide	EL390173.1	No predicted ORF	-	-	-	-	-
1441	Hexanucleotide	EL382856.1	No predicted ORF	-	-	-	-	-
1442	Hexanucleotide	EL386067.1	protein FREE1-like [Cynara cardunculus var. scolymus]	0.99	4e-104	0.8652	XP_024973752.1	112512137
1443	Hexanucleotide	EL384290.1	protein FREE1-like [Cynara cardunculus var. scolymus]	1	6e-75	0.75	XP_024973752.1	112512137
1444	Hexanucleotide	EL381262.1	protein FREE1-like [Cynara cardunculus var. scolymus]	0.8	8e-54	0.7132	XP_024973752.1	112512137
1445	Hexanucleotide	EL381044.1	hypothetical protein Ccrd_021120 [Cynara cardunculus var. scolymus]	0.99	4e-56	0.8592	KVI00639.1	-
1446	Hexanucleotide	EL379002.1	protein FREE1-like [Cynara cardunculus var. scolymus]	0.98	3e-53	0.75	XP_024973752.1	112512137
1447	Hexanucleotide	EL377968.1	hypothetical protein Ccrd_021120 [Cynara cardunculus var. scolymus]	1	4e-86	0.7897	KVI00639.1	-
1448	Hexanucleotide	EL375878.1	protein FREE1-like [Cynara cardunculus var. scolymus]	1	1e-77	0.7619	XP_024973752.1	112512137
1449	Hexanucleotide	EL410812.1	cilia- and flagella-associated protein 251 [Cynara cardunculus var. scolymus]	1	2e-69	0.8255	XP_024967371.1	112507160
1450	Hexanucleotide	EL406497.1	11S globulin seed storage protein G3-like isoform X1 [Cynara cardunculus var. scolymus]	1	2e-102	0.8539	XP_024975282.1	112513295
1451	Hexanucleotide	EL403625.1	uncharacterized protein LOC112519357 isoform X4 [Cynara cardunculus var. scolymus]	0.99	3e-89	0.6481	XP_024983191.1	112519357
1452	Hexanucleotide	EL399636.1	cilia- and flagella-associated protein 251 [Cynara cardunculus var. scolymus]	1	8e-68	0.8121	XP_024967371.1	112507160
1453	Hexanucleotide	EL398863.1	cilia- and flagella-associated protein 251 [Cynara cardunculus var. scolymus]	1	2e-69	0.8255	XP_024967371.1	112507160
1454	Hexanucleotide	EL391915.1	cilia- and flagella-associated protein 251 [Cynara cardunculus var. scolymus]	1	8e-68	0.8121	XP_024967371.1	112507160
1455	Hexanucleotide	EL389860.1	LOW QUALITY PROTEIN: RAP domain-containing protein, chloroplastic-like [Cynara cardunculus var. scolymus]	1	8e-73	0.7268	XP_024964819.1	112505100
1456	Hexanucleotide	EL388998.1	cilia- and flagella-associated protein 251 [Cynara cardunculus var. scolymus]	1	2e-69	0.8255	XP_024967371.1	112507160
1457	Hexanucleotide	EL386174.1	LOW QUALITY PROTEIN: RAP domain-containing protein, chloroplastic-like [Cynara cardunculus var. scolymus]	1	5e-72	0.7171	XP_024964819.1	112505100
1458	Hexanucleotide	EL375264.1	zinc finger CCCH domain-containing protein 11-like [Cynara cardunculus var. scolymus]	0.98	8e-133	0.9683	XP_024991342.1	112525443
1459	Hexanucleotide	EL410988.1	uncharacterized protein LOC112507012 [Cynara cardunculus var. scolymus]	0.97	2e-117	0.8186	XP_024967159.1	112507012
1460	Hexanucleotide	EL408681.1	hypothetical protein Ccrd_009699 [Cynara cardunculus var. scolymus]	0.75	6e-39	0.79	KVI11891.1	-
1461	Hexanucleotide	EL404634.1	uncharacterized protein LOC112507012 [Cynara cardunculus var. scolymus]	0.97	2e-117	0.8186	XP_024967159.1	112507012
1462	Hexanucleotide	EL403960.1	uncharacterized protein LOC112507012 [Cynara cardunculus var. scolymus]	0.97	1e-116	0.8142	XP_024967159.1	112507012
1463	Hexanucleotide	EL402847.1	uncharacterized protein LOC112507012 [Cynara cardunculus var. scolymus]	0.97	2e-117	0.8186	XP_024967159.1	112507012
1464	Hexanucleotide	EL401144.1	uncharacterized protein LOC112507012 [Cynara cardunculus var. scolymus]	0.97	1e-116	0.8142	XP_024967159.1	112507012
1465	Hexanucleotide	EL398341.1	PREDICTED: Cynara cardunculus var. scolymus U-box domain-containing protein 62-like (LOC112519818), mRNA	0.98	0	0.8526	XM_025128115.1	112519818
1466	Hexanucleotide	EL397701.1	amino acid transporter AVT1C [Cynara cardunculus var. scolymus]	1	3e-69	0.7	XP_024991363.1	112525461
1467	Hexanucleotide	EL396243.1	amino acid transporter AVT1C [Cynara cardunculus var. scolymus]	1	1e-68	0.695	XP_024991363.1	112525461
1468	Hexanucleotide	EL390026.1	No hit	-	-	-	-	-
1469	Hexanucleotide	EL388231.1	PREDICTED: Cynara cardunculus var. scolymus U-box domain-containing protein 62-like (LOC112519818), mRNA	0.98	0	0.8428	XM_025128115.1	112519818
1470	Hexanucleotide	EL386317.1	PREDICTED: Cynara cardunculus var. scolymus amino acid transporter AVT1C (LOC112525461), mRNA	0.61	0	0.8974	XM_025135595.1	112525461
1471	Hexanucleotide	EL385532.1	amino acid transporter AVT1C [Cynara cardunculus var. scolymus]	1	6e-51	0.6648	XP_024991363.1	112525461
1472	Hexanucleotide	EL385323.1	amino acid transporter AVT1C [Cynara cardunculus var. scolymus]	1	5e-51	0.6648	XP_024991363.1	112525461
1473	Hexanucleotide	EL381944.1	Not Found	-	-	-	-	-
1474	Hexanucleotide	EL377032.1	kinesin-like protein KIN-13A [Cynara cardunculus var. scolymus]	1	1e-89	0.9467	XP_024996401.1	112529369
1475	Hexanucleotide	EL374344.1	coiled-coil domain-containing protein 97 [Cynara cardunculus var. scolymus]	0.87	5e-125	0.8762	XP_024961448.1	112501912
1476	Hexanucleotide	EL408237.1	PREDICTED: Cynara cardunculus var. scolymus coiled-coil domain-containing protein 97 (LOC112501912), mRNA	0.86	0	0.9096	XM_025105680.1	112501912
1477	Hexanucleotide	EL407330.1	WAT1-related protein At3g28050-like [Cynara cardunculus var. scolymus]	0.86	1e-50	0.8687	XP_024989651.1	112524178
1478	Hexanucleotide	EL405578.1	auxin-responsive protein IAA1-like [Cynara cardunculus var. scolymus]	1	4e-123	0.8433	XP_024979443.1	112516561
1479	Hexanucleotide	EL404679.1	auxin-responsive protein IAA1-like [Cynara cardunculus var. scolymus]	1	5e-98	0.8343	XP_024979443.1	112516561
1480	Hexanucleotide	EL402253.1	auxin-responsive protein IAA1-like [Cynara cardunculus var. scolymus]	1	5e-98	0.8343	XP_024979443.1	112516561
1481	Hexanucleotide	EL401961.1	auxin-responsive protein IAA1-like [Cynara cardunculus var. scolymus]	1	3e-123	0.8433	XP_024979443.1	112516561
1482	Hexanucleotide	EL399956.1	auxin-responsive protein IAA1-like [Cynara cardunculus var. scolymus]	1	3e-123	0.8433	XP_024979443.1	112516561
1483	Hexanucleotide	EL399826.1	uncharacterized protein LOC112527849 [Cynara cardunculus var. scolymus]	1	3e-107	0.7952	XP_024994447.1	112527849
1484	Hexanucleotide	EL397481.1	acyl-CoA-binding domain-containing protein 1-like [Cynara cardunculus var. scolymus]	0.96	3e-83	0.8564	XP_024971418.1	112510291
1485	Hexanucleotide	EL395892.1	PREDICTED: Cynara cardunculus var. scolymus acyl-CoA-binding domain-containing protein 1-like (LOC112510291), mRNA	0.73	1e-88	0.8109	XM_025115650.1	112510291
1486	Hexanucleotide	EL393291.1	No hit	-	-	-	-	-
1487	Hexanucleotide	EL393291.1	No hit	-	-	-	-	-
1488	Hexanucleotide	EL388556.1	PREDICTED: Cynara cardunculus var. scolymus E3 ubiquitin ligase BIG BROTHER-related (LOC112521400), mRNA	0.59	5e-98	0.8438	XM_025130235.1	112521400
1489	Hexanucleotide	EL388556.1	PREDICTED: Cynara cardunculus var. scolymus E3 ubiquitin ligase BIG BROTHER-related (LOC112521400), mRNA	0.59	5e-98	0.8438	XM_025130235.1	112521400
1490	Hexanucleotide	EL384084.1	auxin-responsive protein IAA1-like [Cynara cardunculus var. scolymus]	1	3e-123	0.8433	XP_024979443.1	112516561
1491	Hexanucleotide	EL384061.1	coiled-coil domain-containing protein 97 [Cynara cardunculus var. scolymus]	0.89	8e-129	0.8791	XP_024961448.1	112501912
1492	Hexanucleotide	EL383195.1	Acyl-CoA-binding protein, ACBP [Cynara cardunculus var. scolymus]	0.81	5e-41	0.79	KVI07614.1	-
1493	Hexanucleotide	EL381982.1	PREDICTED: Cynara cardunculus var. scolymus transcription termination factor MTERF2, chloroplastic (LOC112510247), mRNA	0.58	3e-180	0.9196	XM_025115588.1	112510247
1494	Hexanucleotide	EL380135.1	WAT1-related protein At3g28050-like [Cynara cardunculus var. scolymus]	0.86	1e-51	0.8788	XP_024989651.1	112524178
1495	Hexanucleotide	EL377317.1	uncharacterized protein LOC112524274 [Cynara cardunculus var. scolymus]	0.97	6e-56	0.6587	XP_024989804.1	112524274
1496	Hexanucleotide	EL374431.1	WAT1-related protein At3g28050-like [Cynara cardunculus var. scolymus]	0.86	1e-51	0.8788	XP_024989651.1	112524178
1497	Hexanucleotide	EL373423.1	Acyl-CoA-binding protein, ACBP [Cynara cardunculus var. scolymus]	0.96	9e-78	0.8298	KVI07614.1	-
1498	Hexanucleotide	EL392354.1	AP2/ERF domain-containing protein [Cynara cardunculus var. scolymus]	1	5e-32	0.7364	KVH94570.1	-
1499	Hexanucleotide	EL388625.1	DDB1- and CUL4-associated factor 8-like isoform X3 [Cynara cardunculus var. scolymus]	0.83	3e-65	0.9344	XP_024962469.1	112502714
1500	Hexanucleotide	EL378732.1	STOREKEEPER protein-like [Cynara cardunculus var. scolymus]	0.97	5e-99	0.7662	XP_024994224.1	112527689
1501	Hexanucleotide	EL375482.1	protein TIC 100 [Cynara cardunculus var. scolymus]	0.99	5e-92	0.8333	XP_024983604.1	112519621
1502	Hexanucleotide	EL401051.1	G-type lectin S-receptor-like serine/threonine-protein kinase At1g11330 [Helianthus annuus]	0.99	2e-132	0.8161	XP_022034162.1	110936137
1503	Hexanucleotide	EL376967.1	serine/arginine repetitive matrix protein 2 [Cynara cardunculus var. scolymus]	0.97	3e-132	0.8826	XP_024988006.1	112522903
1504	Hexanucleotide	EL397692.1	uncharacterized protein LOC112505839 isoform X2 [Cynara cardunculus var. scolymus]	1	2e-78	0.8797	XP_024965641.1	112505839
1505	Hexanucleotide	EL393462.1	uncharacterized protein LOC112505839 isoform X2 [Cynara cardunculus var. scolymus]	1	4e-79	0.8872	XP_024965641.1	112505839
1506	Hexanucleotide	EL392901.1	uncharacterized protein LOC112505839 isoform X2 [Cynara cardunculus var. scolymus]	0.81	4e-108	0.8844	XP_024965641.1	112505839
1507	Hexanucleotide	EL387470.1	uncharacterized protein LOC112505839 isoform X2 [Cynara cardunculus var. scolymus]	0.82	2e-107	0.8786	XP_024965641.1	112505839
1508	Hexanucleotide	EL382575.1	uncharacterized protein LOC112505839 isoform X2 [Cynara cardunculus var. scolymus]	0.81	7e-108	0.8786	XP_024965641.1	112505839
1509	Hexanucleotide	EL380719.1	uncharacterized protein LOC112505839 isoform X2 [Cynara cardunculus var. scolymus]	1	2e-92	0.8808	XP_024965641.1	112505839
1510	Hexanucleotide	EL375710.1	uncharacterized protein LOC112505839 isoform X2 [Cynara cardunculus var. scolymus]	1	5e-128	0.8856	XP_024965641.1	112505839
1511	Hexanucleotide	EL373365.1	uncharacterized protein LOC112505839 isoform X2 [Cynara cardunculus var. scolymus]	1	2e-132	0.8927	XP_024965641.1	112505839
1512	Hexanucleotide	EL405447.1	SUMO-conjugating enzyme UBC9 [Helianthus annuus]	1	1e-105	1	XP_021974588.1	110869655
1513	Hexanucleotide	EL402853.1	SUMO-conjugating enzyme UBC9 [Helianthus annuus]	1	5e-105	0.9932	XP_021974588.1	110869655
1514	Hexanucleotide	EL398165.1	SUMO-conjugating enzyme UBC9 [Helianthus annuus]	1	1e-105	1	XP_021974588.1	110869655
1515	Hexanucleotide	EL396531.1	hypothetical protein Ccrd_012045 [Cynara cardunculus var. scolymus]	0.98	4e-18	0.7857	KVI09568.1	-
1516	Hexanucleotide	EL387539.1	hypothetical protein Ccrd_012045 [Cynara cardunculus var. scolymus]	0.99	2e-53	0.844	KVI09568.1	-
1517	Hexanucleotide	EL386183.1	DNA glycosylase [Cynara cardunculus var. scolymus]	0.99	1e-49	0.7787	KVI06855.1	-
1518	Hexanucleotide	EL411229.1	No predicted ORF	-	-	-	-	-
1519	Hexanucleotide	EL404254.1	dof zinc finger protein DOF1.8-like isoform X2 [Cynara cardunculus var. scolymus]	0.99	2e-89	0.625	XP_024996920.1	112529761
1520	Hexanucleotide	EL402816.1	No hit	-	-	-	-	-
1521	Hexanucleotide	EL402061.1	No hit	-	-	-	-	-
1522	Hexanucleotide	EL385745.1	uncharacterized PKHD-type hydroxylase At1g22950-like isoform X4 [Cynara cardunculus var. scolymus]	0.99	4e-140	0.8767	XP_024993718.1	112527350
1523	Hexanucleotide	EL385412.1	probable protein phosphatase 2C 53 [Cynara cardunculus var. scolymus]	1	4e-62	0.8712	XP_024960250.1	112500874
1524	Hexanucleotide	EL375154.1	uncharacterized PKHD-type hydroxylase At1g22950-like isoform X3 [Cynara cardunculus var. scolymus]	0.95	1e-146	0.8739	XP_024993717.1	112527350
1525	Hexanucleotide	EL384306.1	No hit	-	-	-	-	-
1526	Hexanucleotide	EL382054.1	GYF-like protein [Cynara cardunculus var. scolymus]	0.72	7e-31	0.8714	KVH98383.1	-
1527	Hexanucleotide	EL375370.1	UPF0503 protein At3g09070, chloroplastic-like [Cynara cardunculus var. scolymus]	1	2e-130	0.9095	XP_024981747.1	112518327
1528	Hexanucleotide	EL412205.1	No predicted ORF	-	-	-	-	-
1529	Hexanucleotide	EL409556.1	putative undecaprenyl pyrophosphate synthetase family protein [Helianthus annuus]	1	3e-44	0.7172	OTG12218.1	-
1530	Hexanucleotide	EL398799.1	putative undecaprenyl pyrophosphate synthetase family protein [Helianthus annuus]	0.97	9e-40	0.7273	OTG12218.1	-
1531	Hexanucleotide	EL396037.1	uncharacterized protein LOC112517273 isoform X2 [Cynara cardunculus var. scolymus]	0.94	9e-87	0.6977	XP_024980422.1	112517273
1532	Hexanucleotide	EL394071.1	Transcription factor GRAS [Cynara cardunculus var. scolymus]	0.95	5e-87	0.7706	KVH95506.1	-
1533	Hexanucleotide	EL378415.1	dehydrodolichyl diphosphate synthase complex subunit nus1 [Helianthus annuus]	0.99	9e-74	0.7208	XP_021989527.1	110886073
1534	Hexanucleotide	EL395707.1	elongation initiation factor2 [Zea mays]	0.66	3e-10	0.9667	ONM58719.1	-
1535	Hexanucleotide	EL408079.1	hypothetical protein Ccrd_018894 [Cynara cardunculus var. scolymus]	0.56	3e-14	0.7805	KVI02818.1	-
1536	Hexanucleotide	EL386806.1	tRNA/rRNA methyltransferase, SpoU [Artemisia annua]	0.7	3e-51	0.8681	PWA64855.1	-
1537	Hexanucleotide	EL394516.1	glucan endo-1,3-beta-glucosidase 5 isoform X2 [Cynara cardunculus var. scolymus]	0.94	7e-80	0.8699	XP_024989043.1	112523605
1538	Hexanucleotide	EL408518.1	Cation efflux protein [Cynara cardunculus var. scolymus]	0.84	2e-96	0.8912	KVH95240.1	-
1539	Hexanucleotide	EL375554.1	PREDICTED: Helianthus annuus metal tolerance protein 1-like (LOC110926066), mRNA	0.77	4e-114	0.7925	XM_022169827.1	110926066
1540	Hexanucleotide	EL408518.1	metal tolerance protein 1-like [Cynara cardunculus var. scolymus]	0.88	1e-101	0.8829	XP_024994864.1	112528151
1541	Hexanucleotide	EL395452.1	PREDICTED: Cynara cardunculus var. scolymus metal tolerance protein 1-like (LOC112528151), transcript variant X1, mRNA	0.79	0	0.8754	XM_025139096.1	112528151
1542	Hexanucleotide	EL386280.1	Heat shock chaperonin-binding [Cynara cardunculus var. scolymus]	0.92	1e-71	0.6235	KVI03001.1	-
1543	Hexanucleotide	EL373152.1	ubiquitin domain-containing protein DSK2a-like [Cynara cardunculus var. scolymus]	0.92	3e-71	0.6235	XP_024973674.1	112512098
1544	Hexanucleotide	EL405672.1	hypothetical protein Ccrd_020232 [Cynara cardunculus var. scolymus]	1	2e-56	0.741	KVI01496.1	-
1545	Hexanucleotide	EL404499.1	hypothetical protein Ccrd_014212 [Cynara cardunculus var. scolymus]	0.98	1e-87	0.8165	KVI07394.1	-
1546	Hexanucleotide	EL376980.1	hypothetical protein Ccrd_014212 [Cynara cardunculus var. scolymus]	0.98	8e-87	0.8101	KVI07394.1	-
1547	Hexanucleotide	EL394216.1	No predicted ORF	-	-	-	-	-
1548	Hexanucleotide	EL383502.1	No hit	-	-	-	-	-
1549	Hexanucleotide	EL393076.1	No predicted ORF	-	-	-	-	-
1550	Hexanucleotide	EL386013.1	No hit	-	-	-	-	-
1551	Hexanucleotide	EL407743.1	Glyoxalase/fosfomycin resistance/dioxygenase domain-containing protein [Cynara cardunculus var. scolymus]	1	5e-111	0.8385	KVI06030.1	-
1552	Hexanucleotide	EL406366.1	lactoylglutathione lyase / glyoxalase I family protein [Artemisia annua]	1	2e-107	0.8779	PWA65163.1	-
1553	Hexanucleotide	EL404908.1	Glyoxalase/fosfomycin resistance/dioxygenase domain-containing protein [Cynara cardunculus var. scolymus]	1	2e-110	0.8333	KVI06030.1	-
1554	Hexanucleotide	EL403344.1	uncharacterized protein LOC112509507 [Cynara cardunculus var. scolymus]	1	3e-113	0.9244	XP_024970261.1	112509507
1555	Hexanucleotide	EL403001.1	Heat shock chaperonin-binding [Cynara cardunculus var. scolymus]	0.92	1e-71	0.6235	KVI03001.1	-
1556	Hexanucleotide	EL400807.1	uncharacterized protein LOC112509507 [Cynara cardunculus var. scolymus]	1	5e-114	0.9302	XP_024970261.1	112509507
1557	Hexanucleotide	EL394046.1	RGG repeats nuclear RNA binding protein A-like [Cynara cardunculus var. scolymus]	0.98	1e-71	0.9403	XP_024997008.1	112529830
1558	Hexanucleotide	EL384553.1	uncharacterized protein LOC112509507 [Cynara cardunculus var. scolymus]	1	3e-114	0.9302	XP_024970261.1	112509507
1559	Hexanucleotide	EL381642.1	Hyaluronan/mRNA-binding protein [Cynara cardunculus var. scolymus]	0.96	1e-52	0.9136	KVH91975.1	-
1560	Hexanucleotide	EL405911.1	uncharacterized protein LOC112500656 isoform X1 [Cynara cardunculus var. scolymus]	0.98	4e-128	0.9219	XP_024959959.1	112500656
1561	Hexanucleotide	EL405595.1	uncharacterized protein LOC112500656 isoform X1 [Cynara cardunculus var. scolymus]	0.95	3e-128	0.9405	XP_024959959.1	112500656
1562	Hexanucleotide	EL408228.1	heavy metal-associated isoprenylated plant protein 36-like [Cynara cardunculus var. scolymus]	0.99	1e-54	0.5688	XP_024968117.1	112507686
1563	Hexanucleotide	EL407617.1	heavy metal-associated isoprenylated plant protein 36-like [Cynara cardunculus var. scolymus]	0.91	8e-66	0.7673	XP_024968117.1	112507686
1564	Hexanucleotide	EL405525.1	heavy metal-associated isoprenylated plant protein 36-like [Cynara cardunculus var. scolymus]	0.78	2e-65	0.7673	XP_024968117.1	112507686
1565	Hexanucleotide	EL408518.1	metal tolerance protein 1-like [Cynara cardunculus var. scolymus]	0.88	1e-101	0.8829	XP_024994864.1	112528151
1566	Hexanucleotide	EL395452.1	PREDICTED: Cynara cardunculus var. scolymus metal tolerance protein 1-like (LOC112528151), transcript variant X1, mRNA	0.79	0	0.8754	XM_025139096.1	112528151
1567	Hexanucleotide	EL409520.1	No predicted ORF	-	-	-	-	-
1568	Hexanucleotide	EL409894.1	nascent polypeptide-associated complex subunit alpha-like protein 2 isoform X1 [Cynara cardunculus var. scolymus]	1	4e-87	0.7321	XP_024970117.1	112509407
1569	Hexanucleotide	EL411364.1	transmembrane protein 56-B-like [Cynara cardunculus var. scolymus]	0.99	2e-66	0.9623	XP_024975946.1	112513812
1570	Hexanucleotide	EL397047.1	transmembrane protein 56-B-like [Cynara cardunculus var. scolymus]	0.99	3e-67	0.9717	XP_024975946.1	112513812
1571	Hexanucleotide	EL394217.1	transmembrane protein 56-B-like [Cynara cardunculus var. scolymus]	0.99	2e-93	0.9648	XP_024975946.1	112513812
1572	Hexanucleotide	EL393488.1	transmembrane protein 56-B-like [Cynara cardunculus var. scolymus]	0.99	2e-76	0.9664	XP_024975946.1	112513812
1573	Hexanucleotide	EL388887.1	transmembrane protein 56-B-like [Cynara cardunculus var. scolymus]	0.99	2e-93	0.9648	XP_024975946.1	112513812
1574	Hexanucleotide	EL382432.1	transmembrane protein 56-B-like [Cynara cardunculus var. scolymus]	0.99	3e-67	0.9717	XP_024975946.1	112513812
1575	Hexanucleotide	EL405150.1	tetratricopeptide repeat protein [Xanthomonas arboricola]	0.91	0.28	0.3016	WP_104534274.1	-
1576	Hexanucleotide	EL404068.1	PREDICTED: Cynara cardunculus var. scolymus phospholipase A2-alpha (LOC112502083), mRNA	0.63	0	0.9574	XM_025105906.1	112502083
1577	Hexanucleotide	EL410328.1	1,4-dihydroxy-2-naphthoyl-CoA thioesterase 1 [Cynara cardunculus var. scolymus]	0.96	1e-50	0.6891	XP_024994348.1	112527779
1578	Hexanucleotide	EL409348.1	Arabinogalactan peptide, AGP [Artemisia annua]	0.98	1e-18	0.7321	PWA90820.1	-
1579	Hexanucleotide	EL407066.1	Inosine/uridine-preferring nucleoside hydrolase [Cynara cardunculus var. scolymus]	0.99	1e-148	0.9548	KVI07936.1	-
1580	Hexanucleotide	EL406302.1	uridine nucleosidase 1 [Cynara cardunculus var. scolymus]	0.76	3e-33	0.9538	XP_024975509.1	112513463
1581	Hexanucleotide	EL402366.1	Inosine/uridine-preferring nucleoside hydrolase [Cynara cardunculus var. scolymus]	1	1e-126	0.8995	KVI07936.1	-
1582	Hexanucleotide	EL402298.1	UBA-like protein [Cynara cardunculus var. scolymus]	1	9e-87	0.7734	KVI11682.1	-
1583	Hexanucleotide	EL402265.1	UBA-like protein [Cynara cardunculus var. scolymus]	0.99	7e-50	0.811	KVI11682.1	-
1584	Hexanucleotide	EL382748.1	Arabinogalactan peptide, AGP [Cynara cardunculus var. scolymus]	0.69	5e-25	0.9104	KVH93911.1	-
1585	Hexanucleotide	EL375844.1	UBA-like protein [Cynara cardunculus var. scolymus]	0.99	4e-49	0.8031	KVI11682.1	-
1586	Hexanucleotide	EL407740.1	DNA/RNA-binding protein Alba-like protein [Cynara cardunculus var. scolymus]	0.99	6e-77	0.9302	KVI11679.1	-
1587	Hexanucleotide	EL373891.1	No predicted ORF	-	-	-	-	-
1588	Hexanucleotide	EL411229.1	No predicted ORF	-	-	-	-	-
1589	Hexanucleotide	EL405334.1	hypothetical protein Ccrd_007998 [Cynara cardunculus var. scolymus]	0.88	2e-62	0.8582	KVH90008.1	-
1590	Hexanucleotide	EL402061.1	No hit	-	-	-	-	-
1591	Hexanucleotide	EL400804.1	uncharacterized protein LOC112507787 isoform X3 [Cynara cardunculus var. scolymus]	1	1e-115	0.802	XP_024968286.1	112507787
1592	Hexanucleotide	EL381095.1	oligouridylate-binding protein 1-like [Cynara cardunculus var. scolymus]	0.98	4e-128	1	XP_024966180.1	112506406
1593	Hexanucleotide	EL407330.1	No hit	-	-	-	-	-
1594	Hexanucleotide	EL373560.1	uncharacterized protein LOC112518870 [Cynara cardunculus var. scolymus]	1	8e-67	0.8739	XP_024982421.1	112518870
1595	Hexanucleotide	EL391827.1	transcription factor bHLH130-like isoform X1 [Cynara cardunculus var. scolymus]	0.99	5e-70	0.6989	XP_024982305.1	112518733
1596	Hexanucleotide	EL385607.1	Myc-type, basic helix-loop-helix (bHLH) domain-containing protein [Cynara cardunculus var. scolymus]	0.89	8e-47	0.7438	KVI09447.1	-
1597	Hexanucleotide	EL385556.1	transcription factor bHLH130-like isoform X1 [Cynara cardunculus var. scolymus]	0.99	5e-61	0.6919	XP_024982305.1	112518733
1598	Hexanucleotide	EL384426.1	transcription factor bHLH130-like isoform X1 [Cynara cardunculus var. scolymus]	0.98	6e-82	0.7214	XP_024982305.1	112518733
1599	Hexanucleotide	EL409634.1	glucose/ribitol dehydrogenase [Artemisia annua]	0.9	3e-94	0.8471	PWA57112.1	-
1600	Hexanucleotide	EL406779.1	No predicted ORF	-	-	-	-	-
1601	Hexanucleotide	EL396810.1	mitochondrial arginine transporter BAC1 [Cynara cardunculus var. scolymus]	0.99	2e-88	0.9412	XP_024984595.1	112520438
1602	Hexanucleotide	EL410793.1	uncharacterized protein LOC112502575 [Cynara cardunculus var. scolymus]	0.99	6e-102	0.744	XP_024962293.1	112502575
1603	Hexanucleotide	EL403173.1	ras-related protein RABD1-like [Helianthus annuus]	1	7e-141	0.9749	XP_021988888.1	110885487
1604	Hexanucleotide	EL401598.1	uncharacterized protein LOC112522529 [Cynara cardunculus var. scolymus]	1	5e-63	0.8333	XP_024987486.1	112522529
1605	Hexanucleotide	EL401277.1	non-specific lipid transfer protein GPI-anchored 1-like [Cynara cardunculus var. scolymus]	0.89	7e-80	0.7444	XP_024991468.1	112525534
1606	Hexanucleotide	EL394082.1	Armadillo [Cynara cardunculus var. scolymus]	0.99	7e-106	0.7378	KVH96952.1	-
1607	Hexanucleotide	EL393182.1	Armadillo [Cynara cardunculus var. scolymus]	0.99	2e-83	0.7273	KVH96952.1	-
1608	Hexanucleotide	EL385962.1	ras-related protein RABD1 [Lactuca sativa]	1	8e-111	1	XP_023730311.1	111878029
1609	Hexanucleotide	EL385633.1	uncharacterized protein LOC112523109 [Cynara cardunculus var. scolymus]	0.95	1e-22	0.7344	XP_024988321.1	112523109
1610	Hexanucleotide	EL374548.1	uncharacterized protein LOC112523109 [Cynara cardunculus var. scolymus]	0.95	1e-40	0.8353	XP_024988321.1	112523109
1611	Hexanucleotide	EL403339.1	uncharacterized protein LOC112506626 [Cynara cardunculus var. scolymus]	0.98	4e-98	0.9252	XP_024966576.1	112506626
1612	Hexanucleotide	EL405447.1	SUMO-conjugating enzyme UBC9 [Helianthus annuus]	1	1e-105	1	XP_021974588.1	110869655
1613	Hexanucleotide	EL402853.1	SUMO-conjugating enzyme UBC9 [Helianthus annuus]	1	5e-105	0.9932	XP_021974588.1	110869655
1614	Hexanucleotide	EL398165.1	SUMO-conjugating enzyme UBC9 [Helianthus annuus]	1	1e-105	1	XP_021974588.1	110869655
1615	Hexanucleotide	EL397630.1	hypothetical protein Ccrd_022656 [Cynara cardunculus var. scolymus]	0.84	1e-51	0.9326	KVH99107.1	-
1616	Hexanucleotide	EL396531.1	hypothetical protein Ccrd_012045 [Cynara cardunculus var. scolymus]	0.98	4e-18	0.7857	KVI09568.1	-
1617	Hexanucleotide	EL396216.1	uncharacterized protein LOC112514620 [Cynara cardunculus var. scolymus]	0.99	6e-90	0.7318	XP_024976962.1	112514620
1618	Hexanucleotide	EL391236.1	uncharacterized protein LOC112514620 [Cynara cardunculus var. scolymus]	0.99	6e-90	0.7318	XP_024976962.1	112514620
1619	Hexanucleotide	EL387539.1	hypothetical protein Ccrd_012045 [Cynara cardunculus var. scolymus]	0.99	2e-53	0.844	KVI09568.1	-
1620	Hexanucleotide	EL386183.1	DNA glycosylase [Cynara cardunculus var. scolymus]	0.99	1e-49	0.7787	KVI06855.1	-
1621	Hexanucleotide	EL378249.1	SUMO-conjugating enzyme UBC9 [Helianthus annuus]	1	1e-105	1	XP_021974588.1	110869655
1622	Hexanucleotide	EL406563.1	RNA-binding protein 25 isoform X6 [Cynara cardunculus var. scolymus]	0.69	4e-12	0.6415	XP_024988171.1	112522998
1623	Hexanucleotide	EL386280.1	PREDICTED: Cynara cardunculus var. scolymus ubiquitin domain-containing protein DSK2a-like (LOC112512098), mRNA	0.66	1e-144	0.8521	XM_025117906.1	112512098
1624	Hexanucleotide	EL373152.1	PREDICTED: Cynara cardunculus var. scolymus ubiquitin domain-containing protein DSK2a-like (LOC112512098), mRNA	0.64	1e-144	0.8521	XM_025117906.1	112512098
1625	Hexanucleotide	EL397025.1	hypothetical protein Ccrd_024427 [Cynara cardunculus var. scolymus]	0.99	8e-93	0.8167	KVH88182.1	-
1626	Hexanucleotide	EL391665.1	No predicted ORF	-	-	-	-	-
1627	Hexanucleotide	EL382909.1	No predicted ORF	-	-	-	-	-
1628	Hexanucleotide	EL412051.1	uncharacterized protein LOC112523530 [Cynara cardunculus var. scolymus]	0.99	8e-128	0.8059	XP_024988937.1	112523530
1629	Hexanucleotide	EL394288.1	putative F-box/LRR-repeat protein At3g28410 isoform X2 [Cynara cardunculus var. scolymus]	0.84	8e-91	0.6965	XP_024971620.1	112510437
1630	Hexanucleotide	EL408518.1	PREDICTED: Cynara cardunculus var. scolymus metal tolerance protein 1-like (LOC112528151), transcript variant X2, mRNA	1	0	0.8547	XM_025139097.1	112528151
1631	Hexanucleotide	EL395452.1	PREDICTED: Cynara cardunculus var. scolymus metal tolerance protein 1-like (LOC112528151), transcript variant X1, mRNA	0.79	0	0.8754	XM_025139096.1	112528151
1632	Hexanucleotide	EL403232.1	NDR1/HIN1-like protein 3 [Cynara cardunculus var. scolymus]	1	1e-134	0.915	XP_024977515.1	112515091
1633	Hexanucleotide	EL400351.1	uncharacterized protein LOC112522334 [Cynara cardunculus var. scolymus]	0.99	4e-85	0.7051	XP_024987211.1	112522334
1634	Hexanucleotide	EL385112.1	Zinc finger, RING/FYVE/PHD-type [Cynara cardunculus var. scolymus]	1	3e-60	0.9612	KVH91611.1	-
1635	Hexanucleotide	EL405419.1	uncharacterized protein LOC112510054 [Cynara cardunculus var. scolymus]	0.99	8e-101	0.9172	XP_024971087.1	112510054
1636	Hexanucleotide	EL402128.1	protein yippee-like [Cynara cardunculus var. scolymus]	1	1e-83	0.9219	XP_024975320.1	112513319
1637	Hexanucleotide	EL383715.1	Helix-turn-helix motif-containing protein [Cynara cardunculus var. scolymus]	0.99	3e-98	0.8855	KVI06392.1	-
1638	Hexanucleotide	EL393600.1	UTP--glucose-1-phosphate uridylyltransferase [Cynara cardunculus var. scolymus]	0.92	9e-50	0.844	KVI08453.1	-
1639	Hexanucleotide	EL392355.1	UTP--glucose-1-phosphate uridylyltransferase [Cynara cardunculus var. scolymus]	0.97	3e-138	0.8978	KVI08453.1	-
1640	Hexanucleotide	EL389216.1	CTD nuclear envelope phosphatase 1-like [Cynara cardunculus var. scolymus]	0.99	4e-119	0.9293	XP_024977212.1	112514825
1641	Hexanucleotide	EL387871.1	butyrate--CoA ligase AAE11, peroxisomal-like [Cynara cardunculus var. scolymus]	1	1e-135	0.9122	XP_024975774.1	112513667
1642	Hexanucleotide	EL382860.1	aldehyde dehydrogenase family 3 member H1 [Cynara cardunculus var. scolymus]	0.9	2e-84	0.8831	XP_024977014.1	112514659
1643	Hexanucleotide	EL381592.1	transcription factor BHLH094-like [Cynara cardunculus var. scolymus]	0.99	3e-22	0.6016	XP_024992009.1	112525922
1644	Hexanucleotide	EL380575.1	ecotropic viral integration site 5 protein homolog [Cynara cardunculus var. scolymus]	0.99	2e-87	0.8304	XP_024960575.1	112501137
1645	Hexanucleotide	EL380575.1	ecotropic viral integration site 5 protein homolog [Cynara cardunculus var. scolymus]	0.99	2e-87	0.8304	XP_024960575.1	112501137
1646	Hexanucleotide	EL407743.1	Glyoxalase/fosfomycin resistance/dioxygenase domain-containing protein [Cynara cardunculus var. scolymus]	1	5e-111	0.8385	KVI06030.1	-
1647	Hexanucleotide	EL406366.1	uncharacterized protein LOC112509507 [Cynara cardunculus var. scolymus]	1	3e-115	0.9302	XP_024970261.1	112509507
1648	Hexanucleotide	EL404908.1	uncharacterized protein LOC112509507 [Cynara cardunculus var. scolymus]	1	1e-114	0.9302	XP_024970261.1	112509507
1649	Hexanucleotide	EL403344.1	Glyoxalase/fosfomycin resistance/dioxygenase domain-containing protein [Cynara cardunculus var. scolymus]	1	9e-109	0.8281	KVI06030.1	-
1650	Hexanucleotide	EL403001.1	Glyoxalase/fosfomycin resistance/dioxygenase domain-containing protein [Cynara cardunculus var. scolymus]	1	2e-110	0.8333	KVI06030.1	-
1651	Hexanucleotide	EL400807.1	Glyoxalase/fosfomycin resistance/dioxygenase domain-containing protein [Cynara cardunculus var. scolymus]	1	2e-109	0.8333	KVI06030.1	-
1652	Hexanucleotide	EL394046.1	RGG repeats nuclear RNA binding protein A-like [Cynara cardunculus var. scolymus]	0.98	1e-71	0.9403	XP_024997008.1	112529830
1653	Hexanucleotide	EL384553.1	uncharacterized protein LOC112509507 [Cynara cardunculus var. scolymus]	1	3e-114	0.9302	XP_024970261.1	112509507
1654	Hexanucleotide	EL381642.1	RGG repeats nuclear RNA binding protein A-like [Cynara cardunculus var. scolymus]	0.99	3e-59	0.9281	XP_024997008.1	112529830
1655	Hexanucleotide	EL405773.1	Major sperm protein [Cynara cardunculus var. scolymus]	0.96	1e-95	0.8198	KVH91949.1	-
1656	Hexanucleotide	EL390907.1	Major sperm protein [Cynara cardunculus var. scolymus]	0.99	1e-105	0.8103	KVH91949.1	-
1657	Hexanucleotide	EL373325.1	Major sperm protein [Cynara cardunculus var. scolymus]	0.99	2e-103	0.8	KVH91949.1	-
1658	Hexanucleotide	EL410477.1	No hit	-	-	-	-	-
1659	Hexanucleotide	EL374849.1	No hit	-	-	-	-	-
1660	Hexanucleotide	EL372720.1	No hit	-	-	-	-	-
1661	Hexanucleotide	EL412200.1	No hit	-	-	-	-	-
1662	Hexanucleotide	EL411714.1	thioredoxin-like protein CITRX, chloroplastic [Cynara cardunculus var. scolymus]	0.99	3e-76	0.9565	XP_024983161.1	112519334
1663	Hexanucleotide	EL404588.1	hydroxyproline O-arabinosyltransferase 1 [Helianthus annuus]	0.99	2e-81	0.9037	XP_022001044.1	110898558
1664	Hexanucleotide	EL402180.1	two-component response regulator ARR5-like [Cynara cardunculus var. scolymus]	0.99	1e-117	0.9425	XP_024990448.1	112524722
1665	Hexanucleotide	EL399930.1	uncharacterized protein LOC110921389 [Helianthus annuus]	0.99	3e-82	0.9219	XP_022021400.1	110921389
1666	Hexanucleotide	EL397025.1	hypothetical protein Ccrd_024427 [Cynara cardunculus var. scolymus]	0.99	8e-93	0.8167	KVH88182.1	-
1667	Hexanucleotide	EL395999.1	uncharacterized protein LOC110921389 [Helianthus annuus]	0.99	3e-82	0.9219	XP_022021400.1	110921389
1668	Hexanucleotide	EL395974.1	actin-related protein 2/3 complex subunit 2A [Cynara cardunculus var. scolymus]	1	8e-98	0.8757	XP_024963409.1	112503639
1669	Hexanucleotide	EL395855.1	zinc finger CCCH domain-containing protein 18-like isoform X1 [Cynara cardunculus var. scolymus]	0.99	4e-36	0.8608	XP_024967564.1	112507281
1670	Hexanucleotide	EL395089.1	protein of unknown function DUF1336 [Cynara cardunculus var. scolymus]	1	3e-24	0.913	KVH92740.1	-
1671	Hexanucleotide	EL389986.1	protein NUCLEAR FUSION DEFECTIVE 6, chloroplastic/mitochondrial-like isoform X1 [Cynara cardunculus var. scolymus]	1	4e-58	0.8846	XP_024991205.1	112525347
1672	Hexanucleotide	EL389092.1	actin-related protein 2/3 complex subunit 2A [Cynara cardunculus var. scolymus]	0.99	5e-107	0.782	XP_024963409.1	112503639
1673	Hexanucleotide	EL388520.1	actin-related protein 2/3 complex subunit 2A [Cynara cardunculus var. scolymus]	1	3e-101	0.8786	XP_024963409.1	112503639
1674	Hexanucleotide	EL386397.1	actin-related protein 2/3 complex subunit 2A [Cynara cardunculus var. scolymus]	1	1e-97	0.8698	XP_024963409.1	112503639
1675	Hexanucleotide	EL383695.1	actin-related protein 2/3 complex subunit 2A [Cynara cardunculus var. scolymus]	0.99	1e-124	0.7991	XP_024963409.1	112503639
1676	Hexanucleotide	EL383585.1	actin-related protein 2/3 complex subunit 2A [Cynara cardunculus var. scolymus]	0.99	4e-126	0.8034	XP_024963409.1	112503639
1677	Hexanucleotide	EL382716.1	autophagy-related protein 18a-like isoform X2 [Cynara cardunculus var. scolymus]	0.7	4e-91	0.9556	XP_024967880.1	112507498
1678	Hexanucleotide	EL382578.1	actin-related protein 2/3 complex subunit 2A [Cynara cardunculus var. scolymus]	1	2e-84	0.9014	XP_024963409.1	112503639
1679	Hexanucleotide	EL381184.1	autophagy-related protein 18a-like isoform X2 [Cynara cardunculus var. scolymus]	0.69	8e-93	0.9562	XP_024967880.1	112507498
1680	Hexanucleotide	EL381054.1	actin-related protein 2/3 complex subunit 2A [Cynara cardunculus var. scolymus]	0.99	7e-98	0.7727	XP_024963409.1	112503639
1681	Hexanucleotide	EL380746.1	actin-related protein 2/3 complex subunit 2A [Cynara cardunculus var. scolymus]	1	2e-84	0.9014	XP_024963409.1	112503639
1682	Hexanucleotide	EL380651.1	hydroxyproline O-arabinosyltransferase 1 [Helianthus annuus]	1	5e-134	0.9212	XP_022001044.1	110898558
1683	Hexanucleotide	EL379276.1	No hit	-	-	-	-	-
1684	Hexanucleotide	EL378219.1	actin-like [Cynara cardunculus var. scolymus]	0.99	3e-145	1	XP_024964384.1	112504665
1685	Hexanucleotide	EL377516.1	actin-related protein 2/3 complex subunit 2A [Cynara cardunculus var. scolymus]	0.99	5e-108	0.7867	XP_024963409.1	112503639
1686	Hexanucleotide	EL376371.1	protein of unknown function DUF1336 [Cynara cardunculus var. scolymus]	0.82	1e-13	0.8718	KVH92740.1	-
1687	Hexanucleotide	EL375133.1	hydroxyproline O-arabinosyltransferase 1 [Helianthus annuus]	0.99	2e-81	0.9037	XP_022001044.1	110898558
1688	Hexanucleotide	EL374801.1	autophagy-related protein 18a-like isoform X1 [Cynara cardunculus var. scolymus]	0.71	2e-92	0.9493	XP_024967879.1	112507498
1689	Hexanucleotide	EL374787.1	actin-like [Cynara cardunculus var. scolymus]	0.95	2e-160	0.9954	XP_024964384.1	112504665
1690	Hexanucleotide	EL374577.1	actin-like [Cynara cardunculus var. scolymus]	1	9e-153	0.9857	XP_024964384.1	112504665
1691	Hexanucleotide	EL374480.1	actin-related protein 2/3 complex subunit 2A [Cynara cardunculus var. scolymus]	0.99	4e-126	0.8034	XP_024963409.1	112503639
1692	Hexanucleotide	EL373004.1	actin-related protein 2/3 complex subunit 2A [Cynara cardunculus var. scolymus]	0.99	3e-123	0.8738	XP_024963409.1	112503639
1693	Hexanucleotide	EL409131.1	ATPase family AAA domain-containing protein 1-B-like [Helianthus annuus]	0.99	4e-160	0.9244	XP_022034807.1	110936700
1694	Hexanucleotide	EL390082.1	ATPase family AAA domain-containing protein 1-B-like [Helianthus annuus]	0.98	8e-117	0.893	XP_022034807.1	110936700
1695	Hexanucleotide	EL387375.1	ATPase family AAA domain-containing protein 1-B-like [Helianthus annuus]	0.98	2e-99	0.8889	XP_022034807.1	110936700
1696	Hexanucleotide	EL390536.1	uncharacterized protein LOC112523530 [Cynara cardunculus var. scolymus]	1	3e-56	0.8103	XP_024988937.1	112523530
1697	Hexanucleotide	EL376178.1	uncharacterized protein LOC112523530 [Cynara cardunculus var. scolymus]	0.96	3e-57	0.8258	XP_024988937.1	112523530
1698	Hexanucleotide	EL374915.1	probable protein phosphatase 2C 15 isoform X2 [Cynara cardunculus var. scolymus]	1	1e-63	0.9083	XP_024962241.1	112502525
1699	Hexanucleotide	EL409714.1	uncharacterized protein LOC112519357 isoform X5 [Cynara cardunculus var. scolymus]	0.68	9e-41	0.617	XP_024983192.1	112519357
1700	Hexanucleotide	EL403625.1	uncharacterized protein LOC112519357 isoform X4 [Cynara cardunculus var. scolymus]	0.99	3e-89	0.6481	XP_024983191.1	112519357
1701	Hexanucleotide	EL403491.1	No hit	-	-	-	-	-
1702	Hexanucleotide	EL404996.1	PRA1 family protein F3-like [Cynara cardunculus var. scolymus]	1	5e-105	0.9022	XP_024979851.1	112516849
1703	Hexanucleotide	EL401185.1	PRA1 family protein F3-like [Cynara cardunculus var. scolymus]	1	8e-104	0.8967	XP_024979851.1	112516849
1704	Hexanucleotide	EL382867.1	PRA1 family protein F3-like [Cynara cardunculus var. scolymus]	1	9e-103	0.8913	XP_024979851.1	112516849
1705	Hexanucleotide	EL411899.1	protein FATTY ACID EXPORT 1, chloroplastic [Cynara cardunculus var. scolymus]	0.97	7e-138	0.8377	XP_024981251.1	112517998
1706	Hexanucleotide	EL410089.1	protein FATTY ACID EXPORT 1, chloroplastic [Cynara cardunculus var. scolymus]	0.97	3e-137	0.8377	XP_024981251.1	112517998
1707	Hexanucleotide	EL407497.1	No predicted ORF	-	-	-	-	-
1708	Hexanucleotide	EL403213.1	No predicted ORF	-	-	-	-	-
1709	Hexanucleotide	EL402850.1	No hit	-	-	-	-	-
1710	Hexanucleotide	EL401877.1	protein FATTY ACID EXPORT 1, chloroplastic [Cynara cardunculus var. scolymus]	0.97	7e-138	0.8377	XP_024981251.1	112517998
1711	Hexanucleotide	EL400608.1	No predicted ORF	-	-	-	-	-
1712	Hexanucleotide	EL398745.1	protein FATTY ACID EXPORT 1, chloroplastic [Cynara cardunculus var. scolymus]	1	3e-130	0.8512	XP_024981251.1	112517998
1713	Hexanucleotide	EL397584.1	No predicted ORF	-	-	-	-	-
1714	Hexanucleotide	EL394612.1	exonuclease V, chloroplastic isoform X1 [Cynara cardunculus var. scolymus]	0.84	3e-93	0.7919	XP_024988820.1	112523443
1715	Hexanucleotide	EL393738.1	exonuclease V, chloroplastic isoform X1 [Cynara cardunculus var. scolymus]	0.84	8e-94	0.7919	XP_024988820.1	112523443
1716	Hexanucleotide	EL387957.1	spectrin beta chain, non-erythrocytic 1 isoform X1 [Pieris rapae]	0.9	6.7	0.3818	XP_022130629.1	111004088
1717	Hexanucleotide	EL384057.1	protein FATTY ACID EXPORT 1, chloroplastic [Cynara cardunculus var. scolymus]	1	1e-24	0.8276	XP_024981251.1	112517998
1718	Hexanucleotide	EL383307.1	No predicted ORF	-	-	-	-	-
1719	Hexanucleotide	EL382716.1	autophagy-related protein 18a-like isoform X2 [Cynara cardunculus var. scolymus]	0.7	4e-91	0.9556	XP_024967880.1	112507498
1720	Hexanucleotide	EL381184.1	autophagy-related protein 18a-like isoform X2 [Cynara cardunculus var. scolymus]	0.69	8e-93	0.9562	XP_024967880.1	112507498
1721	Hexanucleotide	EL374801.1	autophagy-related protein 18a-like isoform X1 [Cynara cardunculus var. scolymus]	0.71	2e-92	0.9493	XP_024967879.1	112507498
1722	Hexanucleotide	EL373628.1	No predicted ORF	-	-	-	-	-
1723	Hexanucleotide	EL400973.1	No predicted ORF	-	-	-	-	-
1724	Hexanucleotide	EL393051.1	S-adenosylmethionine synthase 3-like [Cynara cardunculus var. scolymus]	1	8e-149	0.9671	XP_024982660.1	112519015
1725	Hexanucleotide	EL375851.1	S-adenosylmethionine synthase 3-like [Cynara cardunculus var. scolymus]	1	2e-150	0.9718	XP_024982660.1	112519015
1726	Hexanucleotide	EL410713.1	No predicted ORF	-	-	-	-	-
1727	Hexanucleotide	EL393665.1	No predicted ORF	-	-	-	-	-
1728	Hexanucleotide	EL392219.1	organic cation/carnitine transporter 7-like isoform X2 [Cynara cardunculus var. scolymus]	0.98	4e-55	0.9681	XP_024964000.1	112504294
1729	Hexanucleotide	EL387185.1	transcription factor bHLH130-like isoform X2 [Cynara cardunculus var. scolymus]	0.94	2e-54	0.9091	XP_024986282.1	112521576
1730	Hexanucleotide	EL382187.1	transcription factor bHLH130-like isoform X1 [Cynara cardunculus var. scolymus]	0.79	4e-41	0.8427	XP_024986281.1	112521576
1731	Hexanucleotide	EL380071.1	organic cation/carnitine transporter 7-like [Lactuca sativa]	1	9e-130	0.9171	XP_023741395.1	111889482
1732	Hexanucleotide	EL407253.1	uncharacterized protein LOC112513011 [Cynara cardunculus var. scolymus]	0.91	5e-61	0.642	XP_024974903.1	112513011
1733	Hexanucleotide	EL408529.1	chaperone protein dnaJ 11, chloroplastic-like [Cynara cardunculus var. scolymus]	1	4e-77	0.7407	XP_024984055.1	112519978
1734	Hexanucleotide	EL408525.1	zinc finger protein CONSTANS-LIKE 14-like [Lactuca sativa]	0.98	2e-117	0.7834	XP_023752452.1	111900803
1735	Hexanucleotide	EL407151.1	Not Found	-	-	-	-	-
1736	Hexanucleotide	EL404098.1	mannose-6-phosphate isomerase 1-like isoform X2 [Cynara cardunculus var. scolymus]	0.87	5e-159	0.925	XP_024982926.1	112519161
1737	Hexanucleotide	EL404082.1	zinc finger protein CONSTANS-LIKE 14-like [Lactuca sativa]	0.98	2e-117	0.7834	XP_023752452.1	111900803
1738	Hexanucleotide	EL403857.1	pleckstrin homology domain-containing protein 1 [Cynara cardunculus var. scolymus]	1	8e-95	0.9779	XP_024991483.1	112525547
1739	Hexanucleotide	EL388287.1	zinc finger protein CONSTANS-LIKE 14-like [Lactuca sativa]	0.89	5e-74	0.7677	XP_023752452.1	111900803
1740	Hexanucleotide	EL378252.1	zinc finger protein CONSTANS-LIKE 14-like [Lactuca sativa]	0.98	3e-116	0.7788	XP_023752452.1	111900803
1741	Hexanucleotide	EL376294.1	No hit	-	-	-	-	-
1742	Hexanucleotide	EL372831.1	sucrose nonfermenting 4-like protein isoform X1 [Cynara cardunculus var. scolymus]	0.99	6e-73	0.9153	XP_024973133.1	112511659
1743	Hexanucleotide	EL375683.1	RING finger and transmembrane domain-containing protein 2-like [Cynara cardunculus var. scolymus]	1	4e-55	0.7389	XP_024974741.1	112512836
1744	Hexanucleotide	EL399589.1	embryogenic cell protein 40-like [Lactuca sativa]	0.7	0.0007	0.5806	XP_023748975.1	111897242
1745	Hexanucleotide	EL410027.1	pollen-specific protein SF3-like [Cynara cardunculus var. scolymus]	0.88	2e-124	0.914	XP_024979250.1	112516440
1746	Hexanucleotide	EL408539.1	pollen-specific protein SF3-like [Cynara cardunculus var. scolymus]	0.83	1e-115	0.9023	XP_024979250.1	112516440
1747	Hexanucleotide	EL408343.1	putative HVA22-like protein g [Cynara cardunculus var. scolymus]	0.83	8e-94	0.9329	XP_024969031.1	112508594
1748	Hexanucleotide	EL406965.1	pollen-specific protein SF3-like [Cynara cardunculus var. scolymus]	0.88	3e-110	0.9102	XP_024979250.1	112516440
1749	Hexanucleotide	EL402505.1	Pathogenic type III effector avirulence factor Avr cleavage site-containing protein [Cynara cardunculus var. scolymus]	0.9	4e-22	0.7273	KVI09218.1	-
1750	Hexanucleotide	EL400487.1	protein NOI4 [Cynara cardunculus var. scolymus]	1	1e-27	0.7294	XP_024992163.1	112526015
1751	Hexanucleotide	EL381174.1	FT-interacting protein 1-like [Cynara cardunculus var. scolymus]	0.98	1e-37	0.9155	XP_024988332.1	112523113
1752	Hexanucleotide	EL374753.1	FT-interacting protein 1-like [Cynara cardunculus var. scolymus]	0.98	1e-37	0.9155	XP_024988332.1	112523113
1753	Hexanucleotide	EL373866.1	FT-interacting protein 1-like [Cynara cardunculus var. scolymus]	0.94	3e-108	0.8723	XP_024988332.1	112523113
1754	Hexanucleotide	EL412066.1	U1 small nuclear ribonucleoprotein C [Cynara cardunculus var. scolymus]	0.5	2e-24	0.7879	XP_024978847.1	112516043
1755	Hexanucleotide	EL411024.1	uncharacterized protein LOC112519703 [Cynara cardunculus var. scolymus]	1	5e-95	0.8424	XP_024983707.1	112519703
1756	Hexanucleotide	EL405960.1	N-carbamoylputrescine amidase [Helianthus annuus]	0.99	3e-158	0.977	XP_021983106.1	110879007
1757	Hexanucleotide	EL405588.1	probable CCR4-associated factor 1 homolog 11 [Cynara cardunculus var. scolymus]	1	2e-92	0.7796	XP_024962000.1	112502342
1758	Hexanucleotide	EL405015.1	RING-H2 finger protein ATL67-like [Lactuca sativa]	0.77	3e-86	0.7727	XP_023746394.1	111894556
1759	Hexanucleotide	EL404282.1	GDT1-like protein 4 [Cynara cardunculus var. scolymus]	0.99	3e-76	0.9248	XP_024971687.1	112510490
1760	Hexanucleotide	EL403770.1	Ribonuclease CAF1 [Cynara cardunculus var. scolymus]	0.99	1e-129	0.8093	KVH88265.1	-
1761	Hexanucleotide	EL403695.1	RING-H2 finger protein ATL67-like [Cynara cardunculus var. scolymus]	0.75	8e-87	0.8391	XP_024993217.1	112526986
1762	Hexanucleotide	EL402583.1	GDT1-like protein 4 [Cynara cardunculus var. scolymus]	0.96	1e-106	0.9257	XP_024971687.1	112510490
1763	Hexanucleotide	EL399993.1	nitrilase-like protein 1 [Artemisia annua]	0.99	5e-100	0.9859	PWA88668.1	-
1764	Hexanucleotide	EL395625.1	mannose-6-phosphate isomerase 1-like isoform X1 [Cynara cardunculus var. scolymus]	0.99	4e-115	0.9111	XP_024982925.1	112519161
1765	Hexanucleotide	EL388863.1	reticulocalbin-2-like [Helianthus annuus]	0.99	3e-74	0.7572	XP_021969762.1	110864904
1766	Hexanucleotide	EL388472.1	reticulocalbin-2-like [Helianthus annuus]	0.99	3e-73	0.7514	XP_021969762.1	110864904
1767	Hexanucleotide	EL384011.1	No hit	-	-	-	-	-
1768	Hexanucleotide	EL380999.1	reticulocalbin-2-like [Helianthus annuus]	0.99	3e-82	0.7634	XP_021969762.1	110864904
1769	Hexanucleotide	EL379017.1	reticulocalbin-2-like [Helianthus annuus]	1	5e-92	0.7688	XP_021969762.1	110864904
1770	Hexanucleotide	EL378801.1	K(+) efflux antiporter 4 isoform X2 [Cynara cardunculus var. scolymus]	0.98	2e-79	0.8649	XP_024960792.1	112501307
1771	Hexanucleotide	EL377232.1	reticulocalbin-2-like [Helianthus annuus]	1	6e-42	0.526	XP_021969762.1	110864904
1772	Hexanucleotide	EL374410.1	reticulocalbin-2-like [Helianthus annuus]	0.99	2e-83	0.7688	XP_021969762.1	110864904
1773	Hexanucleotide	EL372732.1	MDIS1-interacting receptor like kinase 1-like [Cynara cardunculus var. scolymus]	0.9	8e-147	0.8629	XP_024959810.1	112500540
1774	Hexanucleotide	EL374918.1	PREDICTED: Cynara cardunculus var. scolymus clathrin interactor EPSIN 2 (LOC112522242), transcript variant X2, mRNA	0.84	5e-123	0.8016	XM_025131350.1	112522242
1775	Hexanucleotide	EL394912.1	transmembrane protein 120 homolog isoform X1 [Cynara cardunculus var. scolymus]	0.72	0.0001	0.7429	XP_024988007.1	112522904
1776	Hexanucleotide	EL412307.1	proteasome subunit beta type-2-A-like [Cynara cardunculus var. scolymus]	1	2e-120	0.9649	XP_024994151.1	112527634
1777	Hexanucleotide	EL409879.1	proteasome subunit beta type-2-A-like [Cynara cardunculus var. scolymus]	1	2e-144	0.9798	XP_024994151.1	112527634
1778	Hexanucleotide	EL409682.1	proteasome subunit beta type-2-A-like [Cynara cardunculus var. scolymus]	0.81	5e-144	0.9798	XP_024994151.1	112527634
1779	Hexanucleotide	EL409130.1	proteasome subunit beta type-2-A-like [Cynara cardunculus var. scolymus]	0.56	3e-24	0.8302	XP_024989090.1	112523642
1780	Hexanucleotide	EL403124.1	proteasome subunit beta type-2-A-like [Cynara cardunculus var. scolymus]	1	2e-144	0.9798	XP_024994151.1	112527634
1781	Hexanucleotide	EL402101.1	proteasome subunit beta type-2-A-like [Cynara cardunculus var. scolymus]	1	2e-144	0.9798	XP_024994151.1	112527634
1782	Hexanucleotide	EL397115.1	PAK-box/P21-Rho-binding [Cynara cardunculus var. scolymus]	1	8e-75	0.7784	KVH90666.1	-
1783	Hexanucleotide	EL390173.1	No predicted ORF	-	-	-	-	-
1784	Hexanucleotide	EL382856.1	No predicted ORF	-	-	-	-	-
1785	Hexanucleotide	EL400351.1	uncharacterized protein LOC112522334 [Cynara cardunculus var. scolymus]	0.99	4e-85	0.7051	XP_024987211.1	112522334
1786	Hexanucleotide	EL383277.1	uncharacterized protein LOC112502854 [Cynara cardunculus var. scolymus]	0.91	1e-118	0.9179	XP_024962633.1	112502854
1787	Hexanucleotide	EL379402.1	Zinc finger, HIT-type [Cynara cardunculus var. scolymus]	0.99	5e-105	0.8585	KVH12515.1	-
1788	Hexanucleotide	EL412076.1	probable protein ABIL5 isoform X2 [Cynara cardunculus var. scolymus]	0.91	4e-134	0.8194	XP_024959907.1	112500619
1789	Hexanucleotide	EL410988.1	uncharacterized protein LOC112507012 [Cynara cardunculus var. scolymus]	0.97	2e-117	0.8186	XP_024967159.1	112507012
1790	Hexanucleotide	EL410983.1	probable protein ABIL5 isoform X2 [Cynara cardunculus var. scolymus]	0.91	3e-132	0.815	XP_024959907.1	112500619
1791	Hexanucleotide	EL409328.1	probable protein ABIL5 isoform X2 [Cynara cardunculus var. scolymus]	0.91	3e-132	0.815	XP_024959907.1	112500619
1792	Hexanucleotide	EL408681.1	uncharacterized protein LOC112507012 [Cynara cardunculus var. scolymus]	0.75	1e-39	0.79	XP_024967159.1	112507012
1793	Hexanucleotide	EL407755.1	probable protein ABIL5 isoform X2 [Cynara cardunculus var. scolymus]	0.91	3e-132	0.815	XP_024959907.1	112500619
1794	Hexanucleotide	EL404634.1	uncharacterized protein LOC112507012 [Cynara cardunculus var. scolymus]	0.97	2e-117	0.8186	XP_024967159.1	112507012
1795	Hexanucleotide	EL404176.1	probable protein ABIL5 isoform X3 [Cynara cardunculus var. scolymus]	0.84	4e-63	0.8435	XP_024959909.1	112500619
1796	Hexanucleotide	EL403960.1	uncharacterized protein LOC112507012 [Cynara cardunculus var. scolymus]	0.97	1e-116	0.8142	XP_024967159.1	112507012
1797	Hexanucleotide	EL403499.1	probable protein ABIL5 isoform X2 [Cynara cardunculus var. scolymus]	0.91	3e-131	0.8062	XP_024959907.1	112500619
1798	Hexanucleotide	EL402847.1	uncharacterized protein LOC112507012 [Cynara cardunculus var. scolymus]	0.97	2e-117	0.8186	XP_024967159.1	112507012
1799	Hexanucleotide	EL401144.1	uncharacterized protein LOC112507012 [Cynara cardunculus var. scolymus]	0.97	1e-116	0.8142	XP_024967159.1	112507012
1800	Hexanucleotide	EL400507.1	acidic repeat-containing protein-like [Oncorhynchus tshawytscha]	0.88	7.6	0.65	XP_024260492.1	112236145
1801	Hexanucleotide	EL399641.1	uncharacterized protein LOC112524080 [Cynara cardunculus var. scolymus]	0.98	2e-90	0.851	XP_024989491.1	112524080
1802	Hexanucleotide	EL398341.1	U-box domain-containing protein 62-like [Cynara cardunculus var. scolymus]	1	4e-95	0.7991	XP_024983883.1	112519818
1803	Hexanucleotide	EL397701.1	amino acid transporter AVT1C [Cynara cardunculus var. scolymus]	1	3e-69	0.7	XP_024991363.1	112525461
1804	Hexanucleotide	EL396243.1	amino acid transporter AVT1C [Cynara cardunculus var. scolymus]	1	1e-68	0.695	XP_024991363.1	112525461
1805	Hexanucleotide	EL396022.1	No hit	-	-	-	-	-
1806	Hexanucleotide	EL392059.1	uncharacterized protein LOC112524080 [Cynara cardunculus var. scolymus]	0.99	9e-101	0.8565	XP_024989491.1	112524080
1807	Hexanucleotide	EL390026.1	No hit	-	-	-	-	-
1808	Hexanucleotide	EL388231.1	PREDICTED: Cynara cardunculus var. scolymus U-box domain-containing protein 62-like (LOC112519818), mRNA	0.98	0	0.8428	XM_025128115.1	112519818
1809	Hexanucleotide	EL386317.1	PREDICTED: Cynara cardunculus var. scolymus amino acid transporter AVT1C (LOC112525461), mRNA	0.61	0	0.8974	XM_025135595.1	112525461
1810	Hexanucleotide	EL386115.1	probable protein ABIL5 isoform X2 [Cynara cardunculus var. scolymus]	0.91	4e-130	0.8062	XP_024959907.1	112500619
1811	Hexanucleotide	EL385532.1	amino acid transporter AVT1C [Cynara cardunculus var. scolymus]	1	6e-51	0.6648	XP_024991363.1	112525461
1812	Hexanucleotide	EL385323.1	amino acid transporter AVT1C [Cynara cardunculus var. scolymus]	1	5e-51	0.6648	XP_024991363.1	112525461
1813	Hexanucleotide	EL377032.1	amino acid transporter AVT1C [Cynara cardunculus var. scolymus]	1	2e-51	0.6705	XP_024991363.1	112525461
1814	Hexanucleotide	EL373347.1	probable protein ABIL5 isoform X2 [Cynara cardunculus var. scolymus]	0.91	3e-132	0.815	XP_024959907.1	112500619
1815	Hexanucleotide	EL405952.1	uncharacterized protein LOC112512834 [Cynara cardunculus var. scolymus]	0.99	4e-58	0.6281	XP_024974740.1	112512834
1816	Hexanucleotide	EL392198.1	IAA-alanine resistance protein 1 isoform X1 [Cynara cardunculus var. scolymus]	0.98	5e-78	0.7527	XP_024988122.1	112522976
1817	Hexanucleotide	EL408825.1	glycine cleavage system H protein 2, mitochondrial-like [Cynara cardunculus var. scolymus]	1	3e-101	0.9226	XP_024974355.1	112512561
1818	Hexanucleotide	EL402614.1	glycine cleavage system H protein 2, mitochondrial-like [Cynara cardunculus var. scolymus]	1	4e-103	0.929	XP_024974355.1	112512561
1819	Hexanucleotide	EL401254.1	glycine cleavage system H protein 2, mitochondrial-like [Cynara cardunculus var. scolymus]	1	3e-102	0.929	XP_024974355.1	112512561
1820	Hexanucleotide	EL400875.1	glycine cleavage system H protein 2, mitochondrial-like [Cynara cardunculus var. scolymus]	1	6e-103	0.929	XP_024974355.1	112512561
1821	Hexanucleotide	EL398857.1	glycine cleavage system H protein 2, mitochondrial-like [Cynara cardunculus var. scolymus]	1	8e-104	0.9355	XP_024974355.1	112512561
1822	Hexanucleotide	EL376899.1	glycine cleavage system H protein 2, mitochondrial-like [Cynara cardunculus var. scolymus]	1	1e-101	0.9226	XP_024974355.1	112512561
1823	Hexanucleotide	EL409198.1	Trihelix transcription factor GT-4 like [Actinidia chinensis var. chinensis]	0.9	3e-60	0.6218	PSS19492.1	-
1824	Hexanucleotide	EL404946.1	Peptidase C26 [Cynara cardunculus var. scolymus]	0.99	1e-97	0.7609	KVI02155.1	-
1825	Hexanucleotide	EL401319.1	gamma-glutamyl hydrolase 2-like [Cynara cardunculus var. scolymus]	0.99	1e-88	0.81	XP_024959886.1	112500606
1826	Hexanucleotide	EL396097.1	Peptidase C26 [Cynara cardunculus var. scolymus]	1	2e-97	0.7317	KVI02155.1	-
1827	Hexanucleotide	EL389939.1	Gamma-glutamyl hydrolase [Handroanthus impetiginosus]	0.48	8e-08	0.7073	PIN25486.1	-
1828	Hexanucleotide	EL385956.1	PREDICTED: Cynara cardunculus var. scolymus regulatory protein NPR3-like (LOC112515359), mRNA	0.89	2e-167	0.8331	XM_025122135.1	112515359
1829	Hexanucleotide	EL385835.1	Peptidase C26 [Cynara cardunculus var. scolymus]	0.97	2e-95	0.7566	KVI02155.1	-
1830	Hexanucleotide	EL383777.1	Peptidase C26 [Cynara cardunculus var. scolymus]	0.98	2e-100	0.7739	KVI02155.1	-
1831	Hexanucleotide	EL383009.1	PREDICTED: Cynara cardunculus var. scolymus regulatory protein NPR3-like (LOC112515359), mRNA	0.89	5e-167	0.8479	XM_025122135.1	112515359
1832	Hexanucleotide	EL380536.1	Peptidase C26 [Cynara cardunculus var. scolymus]	0.95	8e-96	0.7611	KVI02155.1	-
1833	Hexanucleotide	EL380114.1	gamma-glutamyl hydrolase 2-like [Cynara cardunculus var. scolymus]	0.77	3e-30	0.8451	XP_024959886.1	112500606
1834	Hexanucleotide	EL411772.1	PLASMODESMATA CALLOSE-BINDING PROTEIN 4-like [Cynara cardunculus var. scolymus]	0.73	2e-47	0.82	XP_024991661.1	112525671
1835	Hexanucleotide	EL407833.1	X8 domain-containing protein [Artemisia annua]	1	4e-62	0.6683	PWA95101.1	-
1836	Hexanucleotide	EL405766.1	PLASMODESMATA CALLOSE-BINDING PROTEIN 4-like [Cynara cardunculus var. scolymus]	0.73	2e-46	0.8	XP_024991661.1	112525671
1837	Hexanucleotide	EL395136.1	Glycosyl transferase, family 10 [Cynara cardunculus var. scolymus]	1	7e-97	0.8333	KVI10738.1	-
1838	Hexanucleotide	EL393615.1	glycoprotein 3-alpha-L-fucosyltransferase A-like isoform X1 [Cynara cardunculus var. scolymus]	1	7e-79	0.8125	XP_024967892.1	112507506
1839	Hexanucleotide	EL392346.1	glycoprotein 3-alpha-L-fucosyltransferase A-like isoform X1 [Cynara cardunculus var. scolymus]	0.99	3e-95	0.831	XP_024967892.1	112507506
1840	Hexanucleotide	EL376334.1	glycoprotein 3-alpha-L-fucosyltransferase A-like isoform X1 [Cynara cardunculus var. scolymus]	0.99	5e-53	0.7898	XP_024967892.1	112507506
1841	Hexanucleotide	EL401051.1	G-type lectin S-receptor-like serine/threonine-protein kinase At1g11330 [Helianthus annuus]	0.99	2e-132	0.8161	XP_022034162.1	110936137
