# Supplementary material for: Occurrence of simple sequence repeats in cDNA sequences of safflower (Carthamus tinctorius) reveals the importance of SSR-containing genes for cell biology and dynamic response to environmental cues
Source: Front Plant Sci. 2022 Nov 17;13:991107. doi: 10.3389/fpls.2022.991107 (PMC9714374; doi:10.3389/fpls.2022.991107)
Supplement: Supplementary file 5 [file DataSheet_4.xlsx]

## Sheet: gProfiler_results
Supplemental Table S4. Gene ontology (GO) enrichment results obtained by gProfiler tool.
source	term_name	term_id	adjusted_p_value	negative_log10_of_adjusted_p_value	No. of genes	Genes
GO:MF	molecular_function	GO:0003674	2.18489e-12	11.6606	157	831251	824576	816290	841958	830051	839450	814708	827071	832836	818595	839993	835718	817426	829374	829377	827430	826570	836047	821230	839404	824287	832385	816686	818859	840380	819602	824035	824749	839690	831015	835361	821323	838791	840243	821381	842071	843887	835866	819173	834706	837318	834074	838654	819925
GO:MF	binding	GO:0005488	1.66637e-09	8.77823	122	824576	816290	841958	830051	814708	827071	832836	835718	817426	829377	827430	836047	821230	824287	816686	818859	840380	819602	824035	824749	839690	831015	835361	821323	842071	843887	835866	819173	834706	834074	838654	819925	816471	827752	829445	830330	844142	827351	844224	843880	816246	835504	823749	836110
GO:MF	protein binding	GO:0005515	1.79089e-07	6.74693	78	824576	816290	830051	835718	821230	816686	818859	840380	819602	824035	839690	831015	835361	821323	819173	834074	819925	816471	830330	844142	827351	844224	816246	835504	823749	836110	837405	835716	826586	814822	838260	836245	829833	837637	840023	841707	834081	837904	817168	837249	828717	821141	817081	836822
GO:MF	catalytic activity	GO:0003824	3.62696e-05	4.44046	85	824576	816290	841958	839450	832836	839993	817426	829377	827430	836047	821230	824287	832385	816686	818859	819602	824749	835361	840243	821381	842071	837318	838654	819925	827752	827484	829445	830330	844224	843880	835504	823749	839910	837405	839644	814822	838260	829636	819886	829833	837637	816756	834081	837904
GO:MF	ion binding	GO:0043167	3.68291e-05	4.43381	64	816290	841958	830051	814708	832836	817426	827430	836047	821230	824287	816686	818859	819602	824749	821323	842071	838654	816471	827752	829445	830330	844224	843880	823749	837405	814822	838260	819886	829833	837637	835477	834081	837904	843149	837052	841757	817081	836822	818226	844094	836899	842961	842385	824348
GO:MF	ubiquitin-like protein conjugating enzyme activity	GO:0061650	0.000489585	3.31017	5	844224	843880	839644	838260	829833
GO:MF	anion binding	GO:0043168	0.00168089	2.77446	36	816290	841958	832836	817426	836047	824287	816686	842071	838654	829445	830330	844224	843880	823749	814822	838260	829833	837637	837904	817081	836822	844094	836899	842961	842385	824348	816388	817442	819718	834139	820605	837490	830546	825452	836105	832293
GO:MF	phosphatidic acid binding	GO:0070300	0.00296271	2.52831	3	830330	837637	842385
GO:MF	lipid binding	GO:0008289	0.00296271	2.52831	9	821323	834706	830330	816246	837637	837052	817081	842385	825452
GO:MF	phospholipid binding	GO:0005543	0.00361923	2.44138	6	821323	830330	837637	817081	842385	825452
GO:MF	ubiquitin conjugating enzyme activity	GO:0061631	0.00473097	2.32505	4	844224	843880	838260	829833
GO:MF	purine ribonucleoside triphosphate binding	GO:0035639	0.00473409	2.32476	30	816290	841958	832836	824287	816686	842071	838654	829445	830330	844224	843880	823749	838260	829833	837637	836822	844094	836899	842961	842385	824348	816388	817442	819718	834139	820605	837490	830546	836105	832293
GO:MF	nucleotide binding	GO:0000166	0.00523929	2.28073	33	816290	841958	832836	817426	836047	824287	816686	842071	838654	829445	830330	844224	843880	823749	838260	829833	837637	837904	836822	844094	836899	842961	842385	824348	816388	817442	819718	834139	820605	837490	830546	836105	832293
GO:MF	nucleoside phosphate binding	GO:1901265	0.00523929	2.28073	33	816290	841958	832836	817426	836047	824287	816686	842071	838654	829445	830330	844224	843880	823749	838260	829833	837637	837904	836822	844094	836899	842961	842385	824348	816388	817442	819718	834139	820605	837490	830546	836105	832293
GO:MF	helicase activity	GO:0004386	0.00523929	2.28073	7	841958	821381	837637	836899	834139	820605	832293
GO:MF	heterocyclic compound binding	GO:1901363	0.00590518	2.22877	63	816290	841958	827071	832836	817426	836047	821230	824287	816686	842071	843887	835866	819173	838654	829445	830330	844224	843880	823749	836731	826586	838260	840148	841726	829833	837637	840023	841707	834081	837904	817168	837249	843149	836822	818226	844094	836899	842961	842385	824348	821675	843979	816388	817442
GO:MF	organic cyclic compound binding	GO:0097159	0.00590518	2.22877	63	816290	841958	827071	832836	817426	836047	821230	824287	816686	842071	843887	835866	819173	838654	829445	830330	844224	843880	823749	836731	826586	838260	840148	841726	829833	837637	840023	841707	834081	837904	817168	837249	843149	836822	818226	844094	836899	842961	842385	824348	821675	843979	816388	817442
GO:MF	ribonucleotide binding	GO:0032553	0.00590518	2.22877	30	816290	841958	832836	824287	816686	842071	838654	829445	830330	844224	843880	823749	838260	829833	837637	836822	844094	836899	842961	842385	824348	816388	817442	819718	834139	820605	837490	830546	836105	832293
GO:MF	purine ribonucleotide binding	GO:0032555	0.00590518	2.22877	30	816290	841958	832836	824287	816686	842071	838654	829445	830330	844224	843880	823749	838260	829833	837637	836822	844094	836899	842961	842385	824348	816388	817442	819718	834139	820605	837490	830546	836105	832293
GO:MF	DNA helicase activity	GO:0003678	0.00590518	2.22877	4	837637	836899	834139	832293
GO:MF	ATP-dependent activity, acting on DNA	GO:0008094	0.00590518	2.22877	5	832836	837637	836899	834139	832293
GO:MF	purine nucleotide binding	GO:0017076	0.00590518	2.22877	30	816290	841958	832836	824287	816686	842071	838654	829445	830330	844224	843880	823749	838260	829833	837637	836822	844094	836899	842961	842385	824348	816388	817442	819718	834139	820605	837490	830546	836105	832293
GO:MF	18-hydroxyoleate peroxygenase activity	GO:0102070	0.0064844	2.18813	2	817901	835617
GO:MF	plant seed peroxidase activity	GO:1990137	0.0064844	2.18813	2	817901	835617
GO:MF	carbohydrate derivative binding	GO:0097367	0.0064844	2.18813	30	816290	841958	832836	824287	816686	842071	838654	829445	830330	844224	843880	823749	838260	829833	837637	836822	844094	836899	842961	842385	824348	816388	817442	819718	834139	820605	837490	830546	836105	832293
GO:MF	5'-3' DNA helicase activity	GO:0043139	0.00869874	2.06054	2	836899	832293
GO:MF	small molecule binding	GO:0036094	0.00952238	2.02125	33	816290	841958	832836	817426	836047	824287	816686	842071	838654	829445	830330	844224	843880	823749	838260	829833	837637	837904	836822	844094	836899	842961	842385	824348	816388	817442	819718	834139	820605	837490	830546	836105	832293
GO:MF	ATP binding	GO:0005524	0.0103625	1.98454	26	841958	832836	824287	816686	842071	838654	829445	830330	844224	843880	838260	829833	837637	836822	844094	836899	842961	842385	824348	816388	817442	819718	834139	820605	830546	832293
GO:MF	UDP-glucuronate decarboxylase activity	GO:0048040	0.0103625	1.98454	2	817426	836047
GO:MF	catalytic activity, acting on a protein	GO:0140096	0.0153971	1.81256	28	829377	832385	816686	819602	842071	837318	838654	819925	829445	830330	844224	843880	839644	838260	829833	837637	844225	836822	819076	842385	824348	820757	817442	829042	817102	844272	831299	820522
GO:MF	adenyl ribonucleotide binding	GO:0032559	0.0169294	1.77136	26	841958	832836	824287	816686	842071	838654	829445	830330	844224	843880	838260	829833	837637	836822	844094	836899	842961	842385	824348	816388	817442	819718	834139	820605	830546	832293
GO:MF	adenyl nucleotide binding	GO:0030554	0.0174041	1.75935	26	841958	832836	824287	816686	842071	838654	829445	830330	844224	843880	838260	829833	837637	836822	844094	836899	842961	842385	824348	816388	817442	819718	834139	820605	830546	832293
GO:MF	NAD+ binding	GO:0070403	0.0289867	1.5378	2	817426	836047
GO:MF	3'-5' DNA helicase activity	GO:0043138	0.0368441	1.43363	2	837637	834139
GO:MF	adenosylhomocysteine nucleosidase activity	GO:0008782	0.0402275	1.39548	1	829636
GO:MF	D-lactate dehydrogenase activity	GO:0008720	0.0402275	1.39548	1	830546
GO:MF	protein-tyrosine sulfotransferase activity	GO:0008476	0.0402275	1.39548	1	837318
GO:MF	ATP-dependent activity	GO:0140657	0.0402275	1.39548	11	841958	832836	821381	842071	837637	844094	836899	819718	834139	820605	832293
GO:MF	oxidoreductase activity, acting on the CH-OH group of donors, cytochrome as acceptor	GO:0016898	0.0402275	1.39548	1	830546
GO:MF	D-lactate dehydrogenase (cytochrome) activity	GO:0004458	0.0402275	1.39548	1	830546
GO:MF	copper ion binding	GO:0005507	0.0402275	1.39548	5	837405	837904	841757	818226	843948
GO:MF	quercetin 3'-O-methyltransferase activity	GO:0102822	0.0402275	1.39548	1	835504
GO:MF	quercetin 3-O-methyltransferase activity	GO:0030755	0.0402275	1.39548	1	835504
GO:MF	heparan sulfate sulfotransferase activity	GO:0034483	0.0402275	1.39548	1	837318
GO:MF	crotonoyl-[acyl-carrier-protein] hydratase activity	GO:0047450	0.0402275	1.39548	1	816756
GO:MF	allantoate deiminase activity	GO:0047652	0.0402275	1.39548	1	827752
GO:MF	heparan sulfate 6-O-sulfotransferase activity	GO:0017095	0.0402275	1.39548	1	837318
GO:MF	glycolate dehydrogenase activity	GO:0019154	0.0402275	1.39548	1	830546
GO:MF	caffeate O-methyltransferase activity	GO:0047763	0.0402275	1.39548	1	835504
GO:MF	UFM1 conjugating enzyme activity	GO:0061657	0.0402275	1.39548	1	839644
GO:MF	luteolin O-methyltransferase activity	GO:0030744	0.0402275	1.39548	1	835504
GO:MF	myricetin 3'-O-methyltransferase activity	GO:0033799	0.0402275	1.39548	1	835504
GO:MF	transferase activity	GO:0016740	0.0414207	1.38278	35	824576	839993	827430	816686	818859	819602	824749	837318	838654	819925	827484	829445	830330	844224	843880	835504	839644	814822	838260	829833	837637	816756	836822	819076	842961	842385	824348	816388	825044	817442	842356	834451	829042	828686	831299
GO:MF	nucleoside-triphosphatase activity	GO:0017111	0.0418959	1.37783	10	816290	841958	823749	836899	819718	834139	820605	837490	836105	832293
GO:MF	phosphatidylinositol binding	GO:0035091	0.043862	1.35791	3	830330	817081	825452
GO:BP	cellular process	GO:0009987	9.70441e-11	10.013	132	824576	816290	841958	830051	839450	814708	827071	832836	818595	839993	817426	829374	829377	827430	826570	836047	821230	839404	816686	818859	840380	819602	829226	824035	824749	839690	835361	821323	838791	843887	835866	819173	834706	837318	834074	838654	819925	816471	832143	835439	827752	827484	819775	829445
GO:BP	biological_process	GO:0008150	2.48433e-10	9.60479	160	831251	824576	816290	841958	830051	839450	814708	827071	832836	818595	839993	817426	829374	829377	827430	826570	836047	821230	839404	824287	832385	816686	818859	840380	819602	829226	824035	824749	839690	831015	835361	821323	838791	840243	843178	821381	829948	842071	843887	835866	819173	834706	837318	834074
GO:BP	response to stimulus	GO:0050896	3.53215e-06	5.45196	68	816290	830051	827071	832836	824287	818859	840380	829226	824749	821323	837318	838654	819925	816471	835439	829445	830330	844142	827351	844224	823749	836110	837405	814822	838260	840148	829833	837637	840023	816756	841707	837904	837249	828717	841757	836822	818226	819076	815985	843433	842385	824348	841849	816388
GO:BP	cellular metabolic process	GO:0044237	4.40988e-05	4.35557	94	824576	841958	830051	827071	832836	839993	817426	829377	827430	836047	821230	816686	818859	819602	824749	835361	843887	835866	819173	837318	838654	819925	816471	827752	827484	829445	830330	827351	844224	843880	816246	835504	837405	839644	826586	814822	838260	840148	829636	841726	829833	837637	840023	816756
GO:BP	response to stress	GO:0006950	4.40988e-05	4.35557	46	827071	832836	829226	821323	837318	838654	819925	816471	835439	844142	827351	844224	836110	837405	838260	840148	837637	816756	841707	837904	837249	828717	841757	836822	818226	842385	841849	816388	817442	822505	834139	820914	832225	817102	829390	825452	830517	827487	844272	842972	832756	830846	832293	824032
GO:BP	metabolic process	GO:0008152	4.40988e-05	4.35557	101	824576	841958	830051	827071	832836	839993	817426	829377	827430	836047	821230	824287	832385	816686	818859	819602	824749	835361	842071	843887	835866	819173	837318	838654	819925	816471	827752	827484	829445	830330	827351	844224	843880	816246	835504	837405	839644	826586	814822	838260	840148	829636	819886	841726
GO:BP	cellular localization	GO:0051641	4.40988e-05	4.35557	21	814708	839404	818859	840380	819602	829226	839690	834706	835439	816246	823749	828883	834081	843607	821141	825381	831021	825452	836105	832756	830846
GO:BP	organic substance metabolic process	GO:0071704	4.40988e-05	4.35557	96	824576	841958	830051	827071	832836	839993	817426	829377	827430	836047	821230	824287	832385	816686	819602	824749	842071	843887	835866	819173	837318	838654	819925	816471	827752	827484	829445	830330	844224	843880	816246	835504	837405	839644	826586	814822	838260	829636	819886	841726	829833	837637	840023	816756
GO:BP	organic substance transport	GO:0071702	4.77468e-05	4.32106	25	827071	829374	826570	839404	819602	824035	839690	834706	835439	827351	816246	823749	828883	843607	837807	821141	837052	837344	821007	831021	837490	825452	836105	832756	830846
GO:BP	biological regulation	GO:0065007	0.000149787	3.82453	63	816290	841958	830051	839450	814708	827071	821230	839404	818859	840380	829226	824749	821323	835866	819173	837318	819925	816471	835439	827484	829445	830330	816246	835504	823749	837405	835716	826586	840148	837637	841707	837249	844225	843149	836822	818226	819076	836899	842385	824348	816388	817442	822505	819718
GO:BP	cellular macromolecule metabolic process	GO:0044260	0.000156136	3.8065	54	841958	832836	829377	836047	821230	816686	819602	824749	843887	837318	838654	819925	816471	827484	829445	830330	844224	843880	839644	838260	829833	837637	840023	841707	837249	844225	828717	836822	819076	836899	842961	842385	824348	820757	817442	822505	819718	834139	834451	820605	829042	832225	841255	840113
GO:BP	localization	GO:0051179	0.000167653	3.77559	37	839450	814708	827071	829374	826570	839404	818859	840380	819602	829226	824035	839690	838791	834706	835439	827351	816246	823749	828883	835225	834081	843607	837807	821141	837052	817081	837344	825381	821007	828859	820914	831021	837490	825452	836105	832756	830846
GO:BP	organelle organization	GO:0006996	0.000281469	3.55057	27	824576	816290	818595	819602	834074	816471	832143	836110	835225	841726	837637	841707	843607	828717	821141	817081	818226	836899	825381	822505	819718	834139	834451	825452	832756	832293	824032
GO:BP	transport	GO:0006810	0.00034527	3.46184	34	839450	814708	827071	829374	826570	839404	819602	824035	839690	838791	834706	835439	827351	816246	823749	828883	835225	834081	843607	837807	821141	837052	817081	837344	825381	821007	828859	820914	831021	837490	825452	836105	832756	830846
GO:BP	nitrogen compound metabolic process	GO:0006807	0.000385034	3.4145	80	824576	841958	830051	827071	832836	839993	817426	829377	836047	821230	832385	816686	819602	824749	842071	843887	835866	819173	837318	838654	819925	816471	827752	827484	829445	830330	844224	843880	816246	835504	839644	826586	814822	838260	829636	841726	829833	837637	840023	841707	834081	837904	837249	844225
GO:BP	primary metabolic process	GO:0044238	0.000385034	3.4145	88	824576	841958	830051	827071	832836	839993	817426	829377	827430	836047	821230	832385	816686	819602	824749	842071	843887	835866	819173	837318	838654	819925	816471	827752	827484	829445	830330	844224	843880	816246	839644	826586	838260	829636	819886	841726	829833	837637	840023	816756	841707	834081	837904	837249
GO:BP	response to inorganic substance	GO:0010035	0.000385034	3.4145	18	827071	844224	836110	837405	838260	840148	837904	841757	836822	818226	841849	820605	832225	822000	829390	825452	820522	817901
GO:BP	establishment of localization	GO:0051234	0.000385034	3.4145	34	839450	814708	827071	829374	826570	839404	819602	824035	839690	838791	834706	835439	827351	816246	823749	828883	835225	834081	843607	837807	821141	837052	817081	837344	825381	821007	828859	820914	831021	837490	825452	836105	832756	830846
GO:BP	macromolecule localization	GO:0033036	0.00042416	3.37247	21	827071	839404	818859	840380	819602	839690	834706	835439	827351	816246	823749	828883	843607	821141	837052	831021	837490	825452	836105	832756	830846
GO:BP	nitrogen compound transport	GO:0071705	0.00042416	3.37247	20	827071	826570	839404	819602	839690	834706	835439	827351	816246	823749	828883	843607	821141	837344	831021	837490	825452	836105	832756	830846
GO:BP	response to chemical	GO:0042221	0.00042416	3.37247	37	816290	827071	824749	821323	837318	819925	844142	844224	823749	836110	837405	814822	838260	840148	829833	837637	840023	837904	841757	836822	818226	815985	843433	841849	820605	829042	832225	835838	822000	829390	825452	830517	827487	832756	830846	820522	817901
GO:BP	regulation of biological process	GO:0050789	0.00045374	3.34319	56	816290	841958	830051	839450	827071	821230	818859	840380	824749	821323	835866	819173	837318	819925	816471	827484	829445	830330	816246	823749	837405	835716	826586	840148	837637	841707	837249	844225	843149	836822	818226	819076	836899	842385	824348	816388	817442	822505	819718	834451	828859	829332	822000	817102
GO:BP	response to salt stress	GO:0009651	0.000511164	3.29144	12	827071	829226	821323	819925	837405	837637	836822	842385	841849	832225	825452	817901
GO:BP	protein localization	GO:0008104	0.000584183	3.23345	18	839404	818859	840380	819602	839690	834706	835439	827351	816246	823749	828883	843607	821141	831021	837490	825452	836105	832756
GO:BP	protein metabolic process	GO:0019538	0.000656653	3.18266	47	829377	821230	832385	816686	819602	824749	842071	843887	837318	838654	819925	816471	827484	829445	830330	844224	843880	839644	838260	829833	837637	840023	844225	836822	819076	836899	842385	824348	820757	817442	819718	834451	820605	829042	832225	841255	840113	822000	817102	825452	827529	844272	831299	843055
GO:BP	regulation of cellular process	GO:0050794	0.000660862	3.17989	51	816290	830051	839450	821230	818859	840380	824749	821323	835866	819173	837318	819925	816471	827484	829445	830330	816246	823749	826586	840148	837637	841707	837249	844225	843149	836822	818226	819076	836899	842385	824348	816388	817442	822505	819718	834451	828859	829332	822000	829390	825452	830517	836105	827529
GO:BP	macromolecule metabolic process	GO:0043170	0.000660862	3.17989	75	824576	841958	830051	827071	832836	829377	836047	821230	832385	816686	819602	824749	842071	843887	835866	819173	837318	838654	819925	816471	827484	829445	830330	844224	843880	816246	837405	839644	826586	838260	819886	841726	829833	837637	840023	841707	837249	844225	843149	828717	836822	819076	836899	842961
GO:BP	protein transport	GO:0015031	0.000671291	3.17309	16	839404	819602	839690	834706	835439	827351	816246	823749	828883	843607	821141	831021	837490	825452	836105	832756
GO:BP	establishment of protein localization	GO:0045184	0.000756723	3.12106	16	839404	819602	839690	834706	835439	827351	816246	823749	828883	843607	821141	831021	837490	825452	836105	832756
GO:BP	cellular response to DNA damage stimulus	GO:0006974	0.000886207	3.05246	11	832836	816471	844224	838260	837637	837249	828717	822505	834139	829390	824032
GO:BP	cellular component organization	GO:0016043	0.00106134	2.97415	34	824576	816290	818595	819602	824035	824749	834074	816471	832143	819775	836110	835225	841726	837637	841707	843607	828717	821141	817081	818226	836899	825381	822505	819718	834139	834451	838117	828686	829390	825452	832756	832293	824032	839370
GO:BP	organonitrogen compound metabolic process	GO:1901564	0.00109393	2.96101	54	829377	821230	832385	816686	819602	824749	842071	843887	837318	838654	819925	816471	827752	827484	829445	830330	844224	843880	835504	839644	814822	838260	829636	829833	837637	840023	834081	837904	844225	836822	818226	819076	836899	842385	824348	820757	817442	819718	834451	820605	829042	832225	841255	840113
GO:BP	response to alcohol	GO:0097305	0.00117082	2.93151	13	816290	824749	821323	819925	823749	837637	836822	818226	843433	841849	835838	829390	817901
GO:BP	cellular protein localization	GO:0034613	0.00120539	2.91887	14	839404	818859	840380	819602	839690	834706	835439	816246	828883	843607	821141	831021	825452	832756
GO:BP	protein modification process	GO:0036211	0.00148087	2.82948	34	829377	816686	819602	824749	838654	819925	816471	827484	829445	830330	844224	843880	839644	838260	829833	837637	840023	836822	819076	836899	842385	824348	820757	817442	834451	832225	840113	822000	817102	825452	831299	843055	832293	839370
GO:BP	response to osmotic stress	GO:0006970	0.00148087	2.82948	12	827071	829226	821323	819925	837405	837637	836822	842385	841849	832225	825452	817901
GO:BP	cellular protein modification process	GO:0006464	0.00148087	2.82948	34	829377	816686	819602	824749	838654	819925	816471	827484	829445	830330	844224	843880	839644	838260	829833	837637	840023	836822	819076	836899	842385	824348	820757	817442	834451	832225	840113	822000	817102	825452	831299	843055	832293	839370
GO:BP	cellular macromolecule localization	GO:0070727	0.00165017	2.78247	14	839404	818859	840380	819602	839690	834706	835439	816246	828883	843607	821141	831021	825452	832756
GO:BP	DNA repair	GO:0006281	0.00178688	2.7479	10	832836	816471	844224	838260	837637	837249	828717	822505	834139	824032
GO:BP	organic substance biosynthetic process	GO:1901576	0.00179801	2.74521	51	824576	830051	832836	839993	817426	827430	836047	821230	824287	824749	843887	835866	819173	837318	816471	816246	835504	826586	829636	837637	840023	816756	834081	837904	837249	844225	843149	816555	836899	842961	822505	819718	842356	834139	834451	820605	829042	829332	841255	840113	822000	829390	825452	827529
GO:BP	cellular component organization or biogenesis	GO:0071840	0.00179801	2.74521	36	824576	816290	841958	818595	836047	819602	824035	824749	834074	816471	832143	819775	836110	835225	841726	837637	841707	843607	828717	821141	817081	818226	836899	825381	822505	819718	834139	834451	838117	828686	829390	825452	832756	832293	824032	839370
GO:BP	intracellular transport	GO:0046907	0.00209679	2.67844	14	839404	819602	839690	834706	835439	816246	828883	834081	843607	821141	825381	831021	832756	830846
GO:BP	defense response	GO:0006952	0.00209679	2.67844	23	821323	837318	838654	835439	837405	840148	816756	841707	837904	841757	816388	817442	820914	817102	825452	830517	844272	842972	832756	830846	832293	817901	835617
GO:BP	biosynthetic process	GO:0009058	0.0031739	2.49841	51	824576	830051	832836	839993	817426	827430	836047	821230	824287	824749	843887	835866	819173	837318	816471	816246	835504	826586	829636	837637	840023	816756	834081	837904	837249	844225	843149	816555	836899	842961	822505	819718	842356	834139	834451	820605	829042	829332	841255	840113	822000	829390	825452	827529
GO:BP	response to abscisic acid	GO:0009737	0.00324371	2.48896	12	816290	824749	821323	819925	823749	837637	836822	818226	843433	841849	835838	817901
GO:BP	response to metal ion	GO:0010038	0.00327871	2.4843	10	844224	836110	837405	838260	837904	841757	818226	820605	829390	820522
GO:BP	vesicle docking	GO:0048278	0.00339232	2.4695	4	823749	821141	836105	832756
GO:BP	cellular protein metabolic process	GO:0044267	0.00347931	2.45851	41	829377	821230	816686	819602	824749	843887	838654	819925	816471	827484	829445	830330	844224	843880	839644	838260	829833	837637	840023	836822	819076	836899	842385	824348	820757	817442	819718	834451	820605	829042	832225	841255	840113	822000	817102	825452	827529	831299	843055	832293	839370
GO:BP	postreplication repair	GO:0006301	0.0035242	2.45294	3	844224	838260	837249
GO:BP	establishment of localization in cell	GO:0051649	0.00352815	2.45245	14	839404	819602	839690	834706	835439	816246	828883	834081	843607	821141	825381	831021	832756	830846
GO:BP	peptidyl-amino acid modification	GO:0018193	0.00352815	2.45245	11	829377	816686	816471	829445	830330	836899	824348	817442	822000	832293	839370
GO:BP	cellular biosynthetic process	GO:0044249	0.00353809	2.45123	49	824576	830051	832836	839993	817426	827430	836047	821230	824749	843887	835866	819173	837318	816471	816246	835504	826586	829636	837637	840023	816756	834081	837249	844225	843149	816555	836899	842961	822505	819718	842356	834139	834451	820605	829042	829332	841255	840113	822000	829390	825452	827529	831299	830846
GO:BP	response to other organism	GO:0051707	0.00372849	2.42847	20	821323	837318	837405	814822	840148	816756	841707	837904	841757	820914	817102	829390	825452	830517	827529	842972	832756	830846	832293	817901
GO:BP	response to external biotic stimulus	GO:0043207	0.00372849	2.42847	20	821323	837318	837405	814822	840148	816756	841707	837904	841757	820914	817102	829390	825452	830517	827529	842972	832756	830846	832293	817901
GO:BP	macromolecule modification	GO:0043412	0.00395226	2.40315	35	829377	816686	819602	824749	838654	819925	816471	827484	829445	830330	844224	843880	839644	838260	829833	837637	840023	841707	836822	819076	836899	842385	824348	820757	817442	834451	832225	840113	822000	817102	825452	831299	843055	832293	839370
GO:BP	transcription initiation from RNA polymerase II promoter	GO:0006367	0.00405301	2.39222	4	843887	819718	834139	839370
GO:BP	intracellular protein transport	GO:0006886	0.00405301	2.39222	11	839404	819602	839690	834706	835439	816246	828883	843607	821141	831021	832756
GO:BP	biological process involved in interspecies interaction between organisms	GO:0044419	0.00405301	2.39222	20	821323	837318	837405	814822	840148	816756	841707	837904	841757	820914	817102	829390	825452	830517	827529	842972	832756	830846	832293	817901
GO:BP	developmental process	GO:0032502	0.00418199	2.37862	34	816290	830051	827071	839993	816686	818859	819602	824035	824749	842071	835866	819173	837318	834074	816471	844224	826586	838260	829636	837637	828717	836822	819076	842385	825381	843979	822505	819718	834451	822000	829390	825452	832293	839370
GO:BP	response to biotic stimulus	GO:0009607	0.00423489	2.37316	20	821323	837318	837405	814822	840148	816756	841707	837904	841757	820914	817102	829390	825452	830517	827529	842972	832756	830846	832293	817901
GO:BP	system development	GO:0048731	0.00424434	2.37219	24	830051	827071	839993	816686	818859	824035	842071	835866	819173	837318	816471	844224	826586	838260	837637	819076	842385	825381	822505	834451	822000	829390	825452	832293
GO:BP	cell differentiation	GO:0030154	0.00506418	2.29549	13	835866	819173	816471	844224	838260	828717	843979	822505	834451	822000	829390	832293	839370
GO:BP	protein polyubiquitination	GO:0000209	0.00529241	2.27635	5	819925	844224	843880	838260	829833
GO:BP	response to iron ion	GO:0010039	0.00552777	2.25745	3	844224	837405	838260
GO:BP	membrane docking	GO:0022406	0.0057637	2.2393	4	823749	821141	836105	832756
GO:BP	organelle localization by membrane tethering	GO:0140056	0.0057637	2.2393	4	823749	821141	836105	832756
GO:BP	response to external stimulus	GO:0009605	0.00609633	2.21493	23	821323	837318	827351	837405	814822	840148	816756	841707	837904	841757	820914	832225	817102	829390	825452	830517	827487	827529	842972	832756	830846	832293	817901
GO:BP	response to oxygen-containing compound	GO:1901700	0.00729469	2.13699	21	816290	827071	824749	821323	819925	823749	837405	840148	837637	836822	818226	843433	841849	832225	835838	822000	829390	825452	827487	832756	817901
GO:BP	cellular response to stimulus	GO:0051716	0.00729469	2.13699	33	816290	832836	818859	840380	824749	821323	819925	816471	829445	830330	844142	827351	844224	823749	837405	838260	840148	837637	837249	828717	836822	842385	824348	816388	822505	834139	829042	832225	829390	830517	832756	830846	824032
GO:BP	UDP-D-xylose biosynthetic process	GO:0033320	0.00746262	2.12711	2	817426	836047
GO:BP	UDP-D-xylose metabolic process	GO:0033319	0.00746262	2.12711	2	817426	836047
GO:BP	anatomical structure development	GO:0048856	0.00746262	2.12711	32	816290	830051	827071	839993	816686	818859	819602	824035	824749	842071	835866	819173	837318	834074	816471	844224	826586	838260	829636	837637	836822	819076	842385	825381	822505	819718	834451	822000	829390	825452	832293	839370
GO:BP	box C/D snoRNP assembly	GO:0000492	0.00746262	2.12711	2	836899	832293
GO:BP	nucleobase-containing compound metabolic process	GO:0006139	0.00814183	2.08928	43	824576	841958	830051	827071	832836	839993	817426	836047	821230	843887	835866	819173	816471	827752	844224	816246	826586	838260	829636	841726	837637	841707	834081	837904	837249	843149	828717	818226	836899	822505	819718	842356	834139	834451	829332	838117	822000	829390	841846	830846	832293	824032	839370
GO:BP	cellular response to stress	GO:0033554	0.00814183	2.08928	17	832836	819925	816471	844142	827351	844224	837405	838260	840148	837637	837249	828717	822505	834139	832225	829390	824032
GO:BP	multicellular organism development	GO:0007275	0.00846111	2.07257	29	830051	827071	839993	816686	818859	819602	824035	824749	842071	835866	819173	837318	834074	816471	844224	826586	838260	837637	836822	819076	842385	825381	822505	819718	834451	822000	829390	825452	832293
GO:BP	macromolecule biosynthetic process	GO:0009059	0.00865894	2.06254	38	824576	830051	832836	836047	821230	824749	843887	835866	819173	837318	816471	816246	826586	837637	837249	844225	843149	836899	842961	822505	819718	842356	834139	834451	820605	829042	829332	841255	840113	822000	829390	825452	827529	831299	830846	832293	824032	839370
GO:BP	tissue development	GO:0009888	0.0089623	2.04758	12	824749	835866	837318	816471	844224	826586	838260	829636	834451	822000	829390	832293
GO:BP	small nucleolar ribonucleoprotein complex assembly	GO:0000491	0.00951167	2.02174	2	836899	832293
GO:BP	vesicle-mediated transport	GO:0016192	0.00953974	2.02046	10	834706	823749	828883	835225	821141	817081	825381	831021	836105	832756
GO:BP	internal peptidyl-lysine acetylation	GO:0018393	0.00997272	2.00119	4	816471	836899	832293	839370
GO:BP	peptidyl-lysine acetylation	GO:0018394	0.00997272	2.00119	4	816471	836899	832293	839370
GO:BP	internal protein amino acid acetylation	GO:0006475	0.00997272	2.00119	4	816471	836899	832293	839370
GO:BP	cellular developmental process	GO:0048869	0.00997272	2.00119	13	835866	819173	816471	844224	838260	828717	843979	822505	834451	822000	829390	832293	839370
GO:BP	histone acetylation	GO:0016573	0.00997272	2.00119	4	816471	836899	832293	839370
GO:BP	cellular nitrogen compound metabolic process	GO:0034641	0.010259	1.98889	49	824576	841958	830051	827071	832836	839993	817426	836047	821230	843887	835866	819173	816471	827752	844224	816246	835504	826586	814822	838260	829636	841726	837637	841707	834081	837904	837249	843149	828717	818226	836899	822505	819718	842356	834139	834451	820605	829042	829332	841255	838117	822000	829390	841846
GO:BP	DNA duplex unwinding	GO:0032508	0.01132	1.94615	4	837637	836899	834139	832293
GO:BP	positive regulation of cell differentiation	GO:0045597	0.0113412	1.94534	2	835866	822000
GO:BP	response to abiotic stimulus	GO:0009628	0.0113412	1.94534	24	830051	827071	824287	829226	821323	819925	816471	844142	837405	837637	841707	841757	836822	818226	819076	842385	841849	834139	832225	822000	829390	825452	830517	817901
GO:BP	peptidyl-lysine modification	GO:0018205	0.0113525	1.94491	6	816686	816471	836899	822000	832293	839370
GO:BP	negative regulation of metabolic process	GO:0009892	0.0113525	1.94491	12	841958	821230	835866	837318	816471	837405	844225	834451	822000	829390	830846	824032
GO:BP	regulation of hydrolase activity	GO:0051336	0.0113525	1.94491	5	839404	821323	835439	827484	819076
GO:BP	DNA geometric change	GO:0032392	0.0116619	1.93323	4	837637	836899	834139	832293
GO:BP	defense response to other organism	GO:0098542	0.0123348	1.90887	16	821323	837318	837405	840148	816756	841707	837904	841757	817102	825452	830517	842972	832756	830846	832293	817901
GO:BP	DNA metabolic process	GO:0006259	0.0125136	1.90262	11	832836	816471	844224	838260	837637	841707	837249	828717	822505	834139	824032
GO:BP	heterocycle metabolic process	GO:0046483	0.0131881	1.87982	44	824576	841958	830051	827071	832836	839993	817426	836047	821230	843887	835866	819173	816471	827752	844224	816246	835504	826586	838260	829636	841726	837637	841707	834081	837904	837249	843149	828717	818226	836899	822505	819718	842356	834139	834451	829332	838117	822000	829390	841846	830846	832293	824032	839370
GO:BP	magnesium ion homeostasis	GO:0010960	0.0131881	1.87982	2	829512	815939
GO:BP	protein acetylation	GO:0006473	0.0133162	1.87562	4	816471	836899	832293	839370
GO:BP	D-xylose metabolic process	GO:0042732	0.0159352	1.79764	2	817426	836047
GO:BP	protein neddylation	GO:0045116	0.0159352	1.79764	2	829833	840023
GO:BP	carbohydrate transport	GO:0008643	0.0160063	1.79571	5	829374	826570	824035	837807	821007
GO:BP	DNA conformation change	GO:0071103	0.0161616	1.79152	6	816471	837637	828717	836899	834139	832293
GO:BP	nucleotide-sugar biosynthetic process	GO:0009226	0.016895	1.77224	3	839993	817426	836047
GO:BP	carbohydrate derivative biosynthetic process	GO:1901137	0.016895	1.77224	9	839993	817426	836047	824749	837318	816756	834081	840113	831299
GO:BP	carbohydrate derivative metabolic process	GO:1901135	0.0171445	1.76587	12	839993	817426	836047	824749	837318	829636	816756	834081	837904	818226	840113	831299
GO:BP	organic cyclic compound metabolic process	GO:1901360	0.0174013	1.75942	45	824576	841958	830051	827071	832836	839993	817426	827430	836047	821230	843887	835866	819173	816471	827752	844224	816246	835504	826586	838260	829636	841726	837637	841707	834081	837904	837249	843149	828717	818226	836899	822505	819718	842356	834139	834451	829332	838117	822000	829390	841846	830846	832293	824032
GO:BP	regulation of exocytosis	GO:0017157	0.0176445	1.75339	2	823749	836105
GO:BP	negative regulation of macromolecule metabolic process	GO:0010605	0.0176445	1.75339	11	841958	821230	835866	816471	837405	844225	834451	822000	829390	830846	824032
GO:BP	protein K63-linked ubiquitination	GO:0070534	0.0176445	1.75339	2	844224	838260
GO:BP	response to cadmium ion	GO:0046686	0.0176445	1.75339	7	844224	836110	837904	841757	818226	820605	820522
GO:BP	regulation of cellular metabolic process	GO:0031323	0.0182688	1.73829	31	830051	821230	835866	819173	837318	819925	816471	827484	830330	816246	826586	840148	841707	837249	844225	843149	819076	836899	822505	819718	834451	829332	822000	829390	825452	827529	830846	832293	824032	839370	817901
GO:BP	cellular aromatic compound metabolic process	GO:0006725	0.0182688	1.73829	44	824576	841958	830051	827071	832836	839993	817426	836047	821230	843887	835866	819173	816471	827752	844224	816246	835504	826586	838260	829636	841726	837637	841707	834081	837904	837249	843149	828717	818226	836899	822505	819718	842356	834139	834451	829332	838117	822000	829390	841846	830846	832293	824032	839370
GO:BP	positive regulation of GTPase activity	GO:0043547	0.0189631	1.72209	3	839404	821323	835439
GO:BP	multicellular organismal process	GO:0032501	0.0191745	1.71728	30	830051	827071	839993	816686	818859	819602	824035	824749	842071	835866	819173	837318	834074	816471	844224	826586	838260	837637	836822	819076	842385	825381	822505	819718	834451	822000	829390	825452	832293	839370
GO:BP	regulation of secretion by cell	GO:1903530	0.0198377	1.70251	2	823749	836105
GO:BP	response to water	GO:0009415	0.0198377	1.70251	8	827071	836822	841849	832225	822000	829390	825452	817901
GO:BP	regulation of secretion	GO:0051046	0.0198377	1.70251	2	823749	836105
GO:BP	organelle fusion	GO:0048284	0.0204081	1.6902	4	821141	818226	822505	832756
GO:BP	cellular macromolecule biosynthetic process	GO:0034645	0.0204081	1.6902	18	832836	836047	821230	824749	843887	837318	837637	837249	844225	842961	822505	820605	829042	841255	840113	825452	827529	831299
GO:BP	regulation of metabolic process	GO:0019222	0.0204081	1.6902	33	841958	830051	821230	835866	819173	837318	819925	816471	827484	830330	816246	837405	826586	840148	841707	837249	844225	843149	819076	836899	822505	819718	834451	829332	822000	829390	825452	827529	830846	832293	824032	839370	817901
GO:BP	regulation of GTPase activity	GO:0043087	0.0214329	1.66892	3	839404	821323	835439
GO:BP	nucleobase-containing small molecule metabolic process	GO:0055086	0.0218799	1.65995	8	839993	817426	836047	827752	829636	834081	837904	818226
GO:BP	small molecule metabolic process	GO:0044281	0.0218799	1.65995	20	839993	817426	827430	836047	819602	837318	827752	829636	816756	834081	837904	841757	818226	844094	816555	842961	825044	830546	817901	835617
GO:BP	chromatin remodeling	GO:0006338	0.0241765	1.61661	4	828717	836899	832293	824032
GO:BP	response to hormone	GO:0009725	0.0249986	1.60208	18	816290	824749	821323	837318	819925	823749	829833	837637	840023	836822	818226	815985	843433	841849	835838	829390	830846	817901
GO:BP	removal of superoxide radicals	GO:0019430	0.0249986	1.60208	2	837405	840148
GO:BP	cellular response to superoxide	GO:0071451	0.0249986	1.60208	2	837405	840148
GO:BP	protein-containing complex organization	GO:0043933	0.0249986	1.60208	11	824035	819775	836110	841726	828717	817081	836899	819718	838117	832293	839370
GO:BP	cellular response to oxygen radical	GO:0071450	0.0249986	1.60208	2	837405	840148
GO:BP	nucleotide-sugar metabolic process	GO:0009225	0.0252293	1.59809	3	839993	817426	836047
GO:BP	DNA-templated transcription, initiation	GO:0006352	0.025373	1.59563	4	843887	819718	834139	839370
GO:BP	monocarboxylic acid metabolic process	GO:0032787	0.0255925	1.59189	9	819602	816756	837904	818226	844094	842961	825044	830546	817901
GO:BP	protein modification by small protein conjugation	GO:0032446	0.0255925	1.59189	12	816686	819602	819925	844224	843880	839644	838260	829833	840023	834451	832225	843055
GO:BP	positive regulation of hydrolase activity	GO:0051345	0.0258751	1.58712	3	839404	821323	835439
GO:BP	response to acid chemical	GO:0001101	0.0263846	1.57865	8	827071	836822	841849	832225	822000	829390	825452	817901
GO:BP	phosphorus metabolic process	GO:0006793	0.027982	1.55312	24	824576	839993	817426	827430	836047	818859	838654	827484	829445	830330	837637	816756	834081	837904	836822	818226	819076	842961	842385	824348	820757	816388	817442	817102
GO:BP	protein acylation	GO:0043543	0.0286125	1.54344	4	816471	836899	832293	839370
GO:BP	positive regulation of cellular process	GO:0048522	0.0286143	1.54342	14	821323	835866	819173	819925	830330	826586	840148	817442	819718	822000	829390	825452	844272	839370
GO:BP	plant organ development	GO:0099402	0.0289027	1.53906	14	818859	842071	835866	819173	837318	844224	826586	838260	837637	842385	825381	834451	829390	825452
GO:BP	response to endogenous stimulus	GO:0009719	0.0289027	1.53906	18	816290	824749	821323	837318	819925	823749	829833	837637	840023	836822	818226	815985	843433	841849	835838	829390	830846	817901
GO:BP	positive regulation of biological process	GO:0048518	0.0289027	1.53906	16	821323	835866	819173	819925	830330	835716	826586	840148	819076	817442	819718	822000	829390	825452	844272	839370
GO:BP	response to superoxide	GO:0000303	0.0289027	1.53906	2	837405	840148
GO:BP	metal ion homeostasis	GO:0055065	0.0289027	1.53906	5	814708	829226	837318	829512	815939
GO:BP	response to oxygen radical	GO:0000305	0.0289027	1.53906	2	837405	840148
GO:BP	chromatin organization	GO:0006325	0.0291252	1.53573	7	816471	841707	828717	836899	834451	832293	824032
GO:BP	protein-containing complex assembly	GO:0065003	0.0291252	1.53573	10	824035	819775	841726	828717	817081	836899	819718	838117	832293	839370
GO:BP	response to UV	GO:0009411	0.0291252	1.53573	4	824287	816471	837405	834139
GO:BP	cellular component assembly	GO:0022607	0.0291252	1.53573	13	824035	834074	816471	819775	841726	828717	817081	836899	819718	838117	825452	832293	839370
GO:BP	negative regulation of cellular biosynthetic process	GO:0031327	0.0296106	1.52855	7	821230	835866	837318	844225	834451	829390	824032
GO:BP	superoxide metabolic process	GO:0006801	0.03113	1.50682	2	837405	840148
GO:BP	response to desiccation	GO:0009269	0.03113	1.50682	2	841849	817901
GO:BP	negative regulation of biosynthetic process	GO:0009890	0.0317281	1.49856	7	821230	835866	837318	844225	834451	829390	824032
GO:BP	vesicle organization	GO:0016050	0.0328046	1.48407	4	821141	817081	825381	832756
GO:BP	fatty acid metabolic process	GO:0006631	0.0329106	1.48266	6	819602	816756	844094	842961	825044	817901
GO:BP	ion homeostasis	GO:0050801	0.0329106	1.48266	6	814708	829226	835866	837318	829512	815939
GO:BP	RNA polymerase II preinitiation complex assembly	GO:0051123	0.0337818	1.47132	2	819718	839370
GO:BP	nucleobase-containing compound biosynthetic process	GO:0034654	0.0340856	1.46743	27	824576	830051	839993	817426	836047	843887	835866	819173	816471	816246	826586	834081	837249	843149	836899	822505	819718	842356	834139	834451	829332	822000	829390	830846	832293	824032	839370
GO:BP	response to organic substance	GO:0010033	0.0344823	1.4624	21	816290	824749	821323	837318	819925	823749	837405	829833	837637	840023	836822	818226	815985	843433	841849	835838	829390	827487	832756	830846	817901
GO:BP	protein localization to extracellular region	GO:0071692	0.0357905	1.44623	2	823749	836105
GO:BP	protein secretion	GO:0009306	0.0357905	1.44623	2	823749	836105
GO:BP	establishment of protein localization to extracellular region	GO:0035592	0.0357905	1.44623	2	823749	836105
GO:BP	regulation of macromolecule metabolic process	GO:0060255	0.0357905	1.44623	30	841958	830051	821230	835866	819173	837318	819925	816471	827484	830330	816246	837405	826586	841707	837249	844225	843149	819076	836899	822505	819718	834451	829332	822000	829390	827529	830846	832293	824032	839370
GO:BP	exocytic process	GO:0140029	0.0357905	1.44623	2	823749	836105
GO:BP	vesicle docking involved in exocytosis	GO:0006904	0.0357905	1.44623	2	823749	836105
GO:BP	chromosome organization	GO:0051276	0.0361325	1.4421	9	816471	837637	841707	828717	836899	834139	834451	832293	824032
GO:BP	regulation of protein serine/threonine phosphatase activity	GO:0080163	0.0391527	1.40724	2	827484	819076
GO:BP	regulation of removal of superoxide radicals	GO:2000121	0.0394882	1.40353	1	840148
GO:BP	negative regulation of histone H3-K27 methylation	GO:0061086	0.0394882	1.40353	1	822000
GO:BP	carbohydrate metabolic process	GO:0005975	0.0394882	1.40353	14	817426	836047	824749	819886	816756	837904	844225	841757	818226	842961	825044	835838	828686	829390
GO:BP	pectic galactan metabolic process	GO:0010401	0.0394882	1.40353	1	824749
GO:BP	heparan sulfate proteoglycan biosynthetic process, enzymatic modification	GO:0015015	0.0394882	1.40353	1	837318
GO:BP	heparan sulfate proteoglycan metabolic process	GO:0030201	0.0394882	1.40353	1	837318
GO:BP	proteoglycan biosynthetic process	GO:0030166	0.0394882	1.40353	1	837318
GO:BP	positive regulation of developmental process	GO:0051094	0.0394882	1.40353	4	835866	819173	822000	829390
GO:BP	lactate catabolic process	GO:1903457	0.0394882	1.40353	1	830546
GO:BP	heparan sulfate proteoglycan biosynthetic process	GO:0015012	0.0394882	1.40353	1	837318
GO:BP	pentose metabolic process	GO:0019321	0.0402176	1.39558	2	817426	836047
GO:BP	positive regulation of programmed cell death	GO:0043068	0.0402176	1.39558	2	840148	844272
GO:BP	post-embryonic development	GO:0009791	0.0415075	1.38187	17	830051	827071	839993	816686	818859	824035	819173	816471	826586	836822	819076	842385	822505	834451	822000	829390	832293
GO:BP	protein modification by small protein conjugation or removal	GO:0070647	0.0416207	1.38069	12	816686	819602	819925	844224	843880	839644	838260	829833	840023	834451	832225	843055
GO:BP	negative regulation of cellular metabolic process	GO:0031324	0.0424351	1.37227	8	821230	835866	837318	844225	834451	822000	829390	824032
GO:BP	monocarboxylic acid catabolic process	GO:0072329	0.0424351	1.37227	3	819602	825044	830546
GO:BP	heterocycle biosynthetic process	GO:0018130	0.0424351	1.37227	28	824576	830051	839993	817426	836047	843887	835866	819173	816471	816246	835504	826586	834081	837249	843149	836899	822505	819718	842356	834139	834451	829332	822000	829390	830846	832293	824032	839370
GO:BP	positive regulation of catalytic activity	GO:0043085	0.0424351	1.37227	4	839404	821323	835439	830330
GO:BP	response to lipid	GO:0033993	0.0428875	1.36767	12	816290	824749	821323	819925	823749	837637	836822	818226	843433	841849	835838	817901
GO:BP	negative regulation of biological process	GO:0048519	0.0428875	1.36767	14	841958	830051	821230	835866	837318	816471	837405	844225	819718	834451	822000	829390	830846	824032
GO:BP	response to water deprivation	GO:0009414	0.0429534	1.367	7	827071	836822	841849	832225	829390	825452	817901
GO:BP	exocytosis	GO:0006887	0.0460953	1.33634	3	823749	821141	836105
GO:BP	histone H3-K27 methylation	GO:0070734	0.0484321	1.31487	2	816471	822000
GO:BP	long-chain fatty acid metabolic process	GO:0001676	0.0484321	1.31487	2	844094	817901
GO:BP	cellular nitrogen compound biosynthetic process	GO:0044271	0.0484321	1.31487	33	824576	830051	839993	817426	836047	821230	843887	835866	819173	816471	816246	835504	826586	834081	837249	843149	836899	822505	819718	842356	834139	834451	820605	829042	829332	841255	822000	829390	827529	830846	832293	824032	839370
GO:BP	response to UV-B	GO:0010224	0.0484321	1.31487	3	824287	816471	837405
GO:BP	organic cyclic compound biosynthetic process	GO:1901362	0.0484321	1.31487	29	824576	830051	839993	817426	827430	836047	843887	835866	819173	816471	816246	835504	826586	834081	837249	843149	836899	822505	819718	842356	834139	834451	829332	822000	829390	830846	832293	824032	839370
GO:BP	aromatic compound biosynthetic process	GO:0019438	0.04978	1.30295	28	824576	830051	839993	817426	836047	843887	835866	819173	816471	816246	835504	826586	834081	837249	843149	836899	822505	819718	842356	834139	834451	829332	822000	829390	830846	832293	824032	839370
GO:CC	intracellular anatomical structure	GO:0005622	6.16312e-17	16.2102	136	831251	824576	816290	841958	830051	814708	827071	832836	818595	839993	817426	829374	829377	827430	826570	836047	821230	832385	816686	818859	840380	819602	829226	824749	839690	835361	821323	840243	829948	842071	843887	835866	819173	834706	837318	834074	819925	816471	832143	835439	827752	827484	819775	830330
GO:CC	cytoplasm	GO:0005737	4.04285e-16	15.3933	114	831251	824576	816290	841958	814708	827071	818595	839993	817426	829374	829377	827430	826570	836047	821230	832385	816686	818859	840380	819602	829226	824749	839690	835361	821323	840243	829948	842071	843887	834706	837318	834074	819925	816471	835439	827752	827484	819775	830330	827351	844224	816246	835504	823749
GO:CC	intracellular organelle	GO:0043229	8.73096e-15	14.0589	124	831251	824576	816290	841958	830051	814708	827071	832836	818595	817426	829374	829377	826570	836047	821230	832385	816686	818859	840380	819602	829226	824749	839690	835361	821323	840243	829948	842071	843887	835866	819173	834706	837318	834074	816471	832143	835439	827752	827484	819775	827351	844224	843880	816246
GO:CC	organelle	GO:0043226	9.59018e-15	14.0182	124	831251	824576	816290	841958	830051	814708	827071	832836	818595	817426	829374	829377	826570	836047	821230	832385	816686	818859	840380	819602	829226	824749	839690	835361	821323	840243	829948	842071	843887	835866	819173	834706	837318	834074	816471	832143	835439	827752	827484	819775	827351	844224	843880	816246
GO:CC	intracellular membrane-bounded organelle	GO:0043231	9.59018e-15	14.0182	121	831251	824576	816290	841958	830051	814708	827071	832836	818595	817426	829374	829377	826570	836047	821230	832385	816686	818859	840380	819602	829226	824749	839690	835361	821323	840243	829948	842071	843887	835866	819173	834706	837318	816471	832143	835439	827752	827484	819775	827351	844224	843880	816246	835504
GO:CC	membrane-bounded organelle	GO:0043227	1.41564e-14	13.849	121	831251	824576	816290	841958	830051	814708	827071	832836	818595	817426	829374	829377	826570	836047	821230	832385	816686	818859	840380	819602	829226	824749	839690	835361	821323	840243	829948	842071	843887	835866	819173	834706	837318	816471	832143	835439	827752	827484	819775	827351	844224	843880	816246	835504
GO:CC	cellular_component	GO:0005575	3.73775e-14	13.4274	157	831251	824576	816290	841958	830051	839450	814708	827071	832836	818595	839993	835718	817426	829374	829377	827430	826570	836047	821230	832385	816686	818859	840380	819602	829226	824035	824749	839690	835361	821323	838791	840243	821381	840084	829948	842071	843887	835866	819173	834706	837318	834074	838654	819925
GO:CC	cellular anatomical entity	GO:0110165	5.88413e-13	12.2303	152	831251	824576	816290	841958	830051	839450	814708	827071	832836	818595	839993	817426	829374	829377	827430	826570	836047	821230	832385	816686	818859	840380	819602	829226	824035	824749	839690	835361	821323	838791	840243	821381	840084	829948	842071	843887	835866	819173	834706	837318	834074	838654	819925	816471
GO:CC	cytosol	GO:0005829	2.26316e-11	10.6453	52	841958	827071	839993	827430	836047	821230	816686	818859	839690	821323	834706	816471	827484	816246	835504	823749	836110	828883	837405	814822	838260	841726	837637	840023	837904	837249	828717	836822	818226	819076	833620	842961	842385	824348	820757	841849	825044	819718	820605	828859	820914	832225	837490	820803
GO:CC	cell periphery	GO:0071944	2.03839e-08	7.69071	53	816290	839450	818595	839993	817426	829374	826570	818859	824035	839690	821323	838791	840084	835866	834706	838654	816246	835504	823749	836110	835716	814822	838260	840023	816756	837904	844225	828717	821141	837052	841757	817081	818226	831013	843433	837344	824348	825381	816388	817442	820605	828859	820914	843948
GO:CC	protein-containing complex	GO:0032991	6.44439e-08	7.19082	44	841958	827071	832836	818595	835718	816686	819602	839690	835361	843887	834706	834074	816471	827484	844142	844224	828883	836731	838260	835477	841707	834081	843607	837249	821141	818226	816555	819076	836899	825381	822505	819718	842356	834139	834451	820914	831021	840113	838117	827529	832756	830846	832293	839370
GO:CC	nucleus	GO:0005634	9.64035e-08	7.01591	66	824576	816290	841958	830051	827071	832836	829377	821230	816686	818859	840380	839690	821323	843887	835866	819173	816471	832143	835439	827484	844224	843880	816246	835504	837405	826586	838260	840148	841726	829833	837637	840023	841707	837904	837249	828717	841757	817081	836822	818226	819076	836899	842385	824348
GO:CC	plasma membrane	GO:0005886	3.05888e-07	6.51444	45	816290	839450	839993	817426	829374	826570	818859	824035	839690	821323	838791	840084	834706	838654	816246	835504	823749	836110	835716	814822	838260	840023	837904	844225	828717	821141	837052	817081	818226	831013	837344	824348	825381	816388	817442	828859	820914	829042	837490	830546	841846	830517	836105	844272
GO:CC	membrane	GO:0016020	2.05112e-06	5.68801	84	831251	816290	839450	814708	839993	817426	829374	826570	818859	819602	829226	824035	824749	839690	835361	821323	838791	840243	821381	840084	829948	842071	834706	837318	838654	819775	830330	827351	837038	816246	835504	823749	836110	828883	835716	814822	838260	836245	840148	835225	827087	837637	840023	834081
GO:CC	intracellular protein-containing complex	GO:0140535	3.73809e-06	5.42735	17	835718	843887	816471	827484	844142	844224	838260	835477	819076	836899	819718	842356	834139	834451	827529	832293	839370
GO:CC	endomembrane system	GO:0012505	4.88257e-05	4.31135	33	831251	818595	829374	826570	829226	824749	839690	840243	834706	837318	832143	827752	823749	828883	836245	835225	827087	837807	821141	837052	817081	818226	844094	825381	821007	818527	828859	831021	837490	840113	828686	832756	817901
GO:CC	catalytic complex	GO:1902494	7.58647e-05	4.11996	20	835718	816686	835361	843887	816471	844142	844224	838260	835477	834081	818226	816555	836899	819718	842356	834139	834451	840113	832293	839370
GO:CC	intracellular vesicle	GO:0097708	0.000221446	3.65473	16	816290	829374	829226	824749	834706	837318	827351	828883	836245	817081	825381	825044	821007	843948	831021	837490
GO:CC	cytoplasmic vesicle	GO:0031410	0.000221446	3.65473	16	816290	829374	829226	824749	834706	837318	827351	828883	836245	817081	825381	825044	821007	843948	831021	837490
GO:CC	transferase complex	GO:1990234	0.000223663	3.65041	14	835718	843887	816471	844142	844224	838260	835477	836899	842356	834139	834451	840113	832293	839370
GO:CC	Golgi apparatus	GO:0005794	0.000223663	3.65041	20	831251	818595	829374	826570	829226	824749	834706	837318	823749	828883	836245	827087	837807	817081	821007	818527	831021	837490	828686	832756
GO:CC	intracellular non-membrane-bounded organelle	GO:0043232	0.000596561	3.22435	25	824576	816290	832836	818595	834074	816471	827351	836110	841726	841707	837904	837249	828717	836899	843433	822505	819718	842356	820605	841255	827529	832293	824032	817901	835617
GO:CC	non-membrane-bounded organelle	GO:0043228	0.000596561	3.22435	25	824576	816290	832836	818595	834074	816471	827351	836110	841726	841707	837904	837249	828717	836899	843433	822505	819718	842356	820605	841255	827529	832293	824032	817901	835617
GO:CC	vesicle	GO:0031982	0.000644497	3.19078	16	816290	829374	829226	824749	834706	837318	827351	828883	836245	817081	825381	825044	821007	843948	831021	837490
GO:CC	R2TP complex	GO:0097255	0.000947369	3.02348	2	836899	832293
GO:CC	anchoring junction	GO:0070161	0.00175501	2.75572	15	831251	839450	816686	835504	836110	837904	837052	818226	816388	825044	820605	828859	843948	836105	844272
GO:CC	membrane-enclosed lumen	GO:0031974	0.00175501	2.75572	18	843887	816471	841726	837904	837249	841757	816555	836899	825044	822505	842356	834139	820605	841255	827529	832293	824032	839370
GO:CC	intracellular organelle lumen	GO:0070013	0.00175501	2.75572	18	843887	816471	841726	837904	837249	841757	816555	836899	825044	822505	842356	834139	820605	841255	827529	832293	824032	839370
GO:CC	cell junction	GO:0030054	0.00175501	2.75572	15	831251	839450	816686	835504	836110	837904	837052	818226	816388	825044	820605	828859	843948	836105	844272
GO:CC	symplast	GO:0055044	0.00175501	2.75572	15	831251	839450	816686	835504	836110	837904	837052	818226	816388	825044	820605	828859	843948	836105	844272
GO:CC	organelle lumen	GO:0043233	0.00175501	2.75572	18	843887	816471	841726	837904	837249	841757	816555	836899	825044	822505	842356	834139	820605	841255	827529	832293	824032	839370
GO:CC	membrane protein complex	GO:0098796	0.00175501	2.75572	12	835361	834706	828883	834081	843607	821141	816555	825381	820914	831021	840113	832756
GO:CC	cell-cell junction	GO:0005911	0.00175501	2.75572	15	831251	839450	816686	835504	836110	837904	837052	818226	816388	825044	820605	828859	843948	836105	844272
GO:CC	plasmodesma	GO:0009506	0.00175501	2.75572	15	831251	839450	816686	835504	836110	837904	837052	818226	816388	825044	820605	828859	843948	836105	844272
GO:CC	nucleolus	GO:0005730	0.00175501	2.75572	11	816471	841726	837904	837249	836899	842356	820605	841255	827529	832293	824032
GO:CC	nuclear protein-containing complex	GO:0140513	0.00283802	2.54698	14	827071	816686	839690	843887	816471	837249	836899	822505	842356	834139	834451	830846	832293	839370
GO:CC	ubiquitin conjugating enzyme complex	GO:0031371	0.00308402	2.51088	2	844224	838260
GO:CC	UBC13-MMS2 complex	GO:0031372	0.00308402	2.51088	2	844224	838260
GO:CC	nuclear lumen	GO:0031981	0.00336773	2.47266	15	843887	816471	841726	837904	837249	836899	822505	842356	834139	820605	841255	827529	832293	824032	839370
GO:CC	protein kinase CK2 complex	GO:0005956	0.00398783	2.39926	2	827484	819076
GO:CC	Swr1 complex	GO:0000812	0.00398783	2.39926	2	836899	832293
GO:CC	endosome	GO:0005768	0.00961854	2.01689	9	829374	829226	824749	837318	828883	836245	825381	821007	837490
GO:CC	bounding membrane of organelle	GO:0098588	0.0103506	1.98503	17	831251	814708	826570	819602	824749	837318	827351	816246	823749	828883	818226	825381	820914	829042	831021	837490	825452
GO:CC	trans-Golgi network	GO:0005802	0.0103506	1.98503	7	829374	829226	824749	837318	836245	821007	832756
GO:CC	histone acetyltransferase complex	GO:0000123	0.0171044	1.76689	3	836899	832293	839370
GO:CC	transporter complex	GO:1990351	0.0171044	1.76689	4	819602	835361	834081	816555
GO:CC	organelle membrane	GO:0031090	0.0171044	1.76689	27	831251	814708	826570	819602	824749	835361	829948	837318	819775	827351	816246	823749	828883	835225	834081	843607	818226	816555	825381	828859	820914	829042	831021	837490	840113	825452	817901
GO:CC	nuclear DNA-directed RNA polymerase complex	GO:0055029	0.0177694	1.75033	4	843887	842356	834139	839370
GO:CC	clathrin adaptor complex	GO:0030131	0.0184817	1.73326	2	834706	831021
GO:CC	Ino80 complex	GO:0031011	0.0204561	1.68918	2	836899	832293
GO:CC	acetyltransferase complex	GO:1902493	0.0223936	1.64988	3	836899	832293	839370
GO:CC	plastid	GO:0009536	0.0223936	1.64988	27	831251	824576	836047	835361	829948	842071	834706	819775	816246	835504	836110	835716	835225	816756	834081	837904	841757	836822	818226	844094	836899	842961	820914	841255	830517	836105	817901
GO:CC	protein acetyltransferase complex	GO:0031248	0.0223936	1.64988	3	836899	832293	839370
GO:CC	PcG protein complex	GO:0031519	0.0236134	1.62684	2	816471	834451
GO:CC	DNA-directed RNA polymerase complex	GO:0000428	0.0236134	1.62684	4	843887	842356	834139	839370
GO:CC	chromatin	GO:0000785	0.0237231	1.62483	5	841707	828717	836899	822505	832293
GO:CC	NuA4 histone acetyltransferase complex	GO:0035267	0.0243825	1.61292	2	836899	832293
GO:CC	H4/H2A histone acetyltransferase complex	GO:0043189	0.0243825	1.61292	2	836899	832293
GO:CC	INO80-type complex	GO:0097346	0.026401	1.57838	2	836899	832293
GO:CC	RNA polymerase complex	GO:0030880	0.0268851	1.57049	4	843887	842356	834139	839370
GO:CC	AP-type membrane coat adaptor complex	GO:0030119	0.0305526	1.51495	2	834706	831021
GO:CC	Golgi apparatus subcompartment	GO:0098791	0.0336569	1.47293	7	829374	829226	824749	837318	836245	821007	832756
GO:CC	RNA polymerase II, holoenzyme	GO:0016591	0.0342929	1.4648	3	843887	834139	839370
GO:CC	H4 histone acetyltransferase complex	GO:1902562	0.0342929	1.4648	2	836899	832293
GO:CC	DNA polymerase processivity factor complex	GO:0044796	0.0424864	1.37175	1	837249
GO:CC	PCNA complex	GO:0043626	0.0424864	1.37175	1	837249
GO:CC	clathrin coat	GO:0030118	0.0424864	1.37175	2	834706	831021
GO:CC	Golgi trans cisterna	GO:0000138	0.0424864	1.37175	3	829374	829226	836245
GO:CC	nucleotide-excision repair factor 3 complex	GO:0000112	0.0424864	1.37175	1	834139
GO:CC	mitotic spindle microtubule	GO:1990498	0.0424864	1.37175	1	834074
GO:CC	stigma papilla	GO:0090397	0.0424864	1.37175	1	826586
GO:CC	clathrin-coated pit	GO:0005905	0.0434455	1.36205	2	834706	817081
GO:CC	cytoplasmic stress granule	GO:0010494	0.0485246	1.31404	2	820605	827529
KEGG	KEGG root term	KEGG:00000	1.55563e-12	11.8081	67	831251	816290	841958	827071	832836	839993	817426	827430	836047	824287	816686	819602	835361	843887	834706	819925	827752	827484	827351	844224	843880	835504	823749	828883	837405	814822	838260	829636	819886	829833	837637	816756	834081	837904	837249	821141	841757	836822	818226	844094	816555	819076	815985	842961
KEGG	Metabolic pathways	KEGG:01100	0.00113458	2.94516	28	839993	817426	827430	836047	824287	835361	827752	835504	814822	829636	819886	816756	834081	837904	841757	818226	844094	816555	842961	841849	816388	825044	818527	829042	840113	830546	835838	831299
KEGG	Ubiquitin mediated proteolysis	KEGG:04120	0.00342973	2.46474	6	816686	819925	844224	843880	838260	829833
KEGG	Endocytosis	KEGG:04144	0.00342973	2.46474	6	834706	823749	828883	825381	837490	836105
KEGG	Biosynthesis of nucleotide sugars	KEGG:01250	0.0271863	1.56565	4	839993	817426	836047	842961
KEGG	Basal transcription factors	KEGG:03022	0.0354748	1.45008	3	843887	834139	839370
KEGG	Glycolysis / Gluconeogenesis	KEGG:00010	0.0364056	1.43883	4	837904	818226	841849	835838
KEGG	Amino sugar and nucleotide sugar metabolism	KEGG:00520	0.0419741	1.37702	4	839993	817426	836047	842961
KEGG	Nucleotide excision repair	KEGG:03420	0.0419741	1.37702	3	832836	837249	834139
[truncated: 116 more columns]
