# Supplementary material for: Occurrence of simple sequence repeats in cDNA sequences of safflower (Carthamus tinctorius) reveals the importance of SSR-containing genes for cell biology and dynamic response to environmental cues
Source: Front Plant Sci. 2022 Nov 17;13:991107. doi: 10.3389/fpls.2022.991107 (PMC9714374; doi:10.3389/fpls.2022.991107)
Supplement: Supplementary file 6 [file DataSheet_5.xlsx]

## Sheet: network_point2point_table.60108
Supplemental Table S5. Transcription factors (TFs) that co-expressed with key genes RD20 (network 1) and PXG2 (network 2). The target binding site counts of each TF in promoter region of key genes are presented in last column.
	Key gene	cDNA clone	Position (Mbp)	TF	Name	Binding site count in promoter of target gene
Network 1	AT2G33380 (RD20)	EL385976.1	CtAH04:13.584-13.590
				AT1G52890	ANAC019	12
				AT2G46680	ATHB7	0
				AT3G61890	ATHB-12	1
				AT4G27410	RD26	5
Network 2	AT5G55240 (PXG2)	EL385118.1, EL391927.1, EL400831.1 and EL409620.1	CtAH06:17.892-17.931
				AT5G18450	AT5G18450	2
				AT2G20180	PIL5	12
				AT1G72830	HAP2C	24
				AT2G42280	AT2G42280	1
				AT4G29000	AT4G29000	1
				AT1G17590	NF-YA8	24
				AT4G30935	WRKY32	9
				AT1G70000	AT1G70000	2
				AT4G26150	GATA22	53
				AT1G43700	VIP1	4
				AT1G55110	AtIDD7	1
				AT3G50410	OBP1	30
				AT1G75490	AT1G75490	3
				AT1G32240	KAN2	1
				AT1G75240	AtHB33	10
				AT1G23380	KNAT6	13
				AT3G24120	AT3G24120	6
