# Supplementary material for: Occurrence of simple sequence repeats in cDNA sequences of safflower (Carthamus tinctorius) reveals the importance of SSR-containing genes for cell biology and dynamic response to environmental cues
Source: Front Plant Sci. 2022 Nov 17;13:991107. doi: 10.3389/fpls.2022.991107 (PMC9714374; doi:10.3389/fpls.2022.991107)
Supplement: Supplementary file 7 [file DataSheet_6.xlsx]

## Sheet: sheet 1
Supplemental Table S6. Protein networks of RD20 (Caleosin 3) and PXG2 (Peroxygenase 2) obtained by MCL clustering using STRING.
cluster number	gene count	protein name	protein identifier	protein description
1	11	RD20	AT2G33380.1	Arabidopsis thaliana caleosin 3; Caleosin-related family protein; Encodes a calcium binding protein whose mRNA is induced upon treatment with NaCl, ABA and in response to dessication. mRNA expression under drought conditions is apparent particularly in leaves and flowers. Isoform of caleosin with a role as a peroxygenase involved in oxylipin metabolism during biotic and abiotic stress
1	11	ADH1	AT1G77120.1	Arabidopsis thaliana alcohol dehydrogenase; Alcohol dehydrogenase class-P; Alcohol dehydrogenase mostly active on ethanol (EtOH), but exhibits broad substrates selectivity for primary and secondary alcohols (e.g. butanol, propyl alcohol, pentanol, isopentanol, ethylene glycol, isopropanol, methanol and tertiary butyl alcohol). Converts allyl alcohol to highly toxic acryl-aldehyde. Required for su…
1	11	CER10	AT3G55360.1	3-oxo-5-alpha-steroid 4-dehydrogenase family protein; Catalyzes the last of the four reactions of the long-chain fatty acids elongation cycle. This endoplasmic reticulum-bound enzymatic process, allows the addition of 2 carbons to the chain of long- and very long-chain fatty acids/VLCFAs per cycle. This enzyme reduces the trans-2,3-enoyl-CoA fatty acid intermediate to an acyl-CoA that can be furt…
1	11	COR15A	AT2G42540.2	Cold-regulated 15a; Exhibits cryoprotective activity toward stromal substrates (e.g. LDH and rubisco) in chloroplasts and in protoplasts and confers freezing tolerance to plants in a CBF-dependent manner Protectant against various stresses (e.g. cold, drought and heat stress) by preventing protein aggregation (e.g. LDH) and attenuating enzyme inactivation . Influences the intrinsic curvature of t…
1	11	CYP704B1	AT1G69500.1	Cytochrome P450, family 704, subfamily B, polypeptide 1; Encodes a cytochrome P450, designated CYP704B1. Expressed in the developing anthers. Essential for pollen exine development. Mutations in CYP704B1 result in impaired pollen walls that lack a normal exine layer and exhibit a characteristic striped surface, termed zebra phenotype. Heterologous expression of CYP704B1 in yeast cells demonstrate…
1	11	DELTA-OAT	AT5G46180.1	Ornithine aminotransferase, mitochondrial; Encodes an ornithine delta-aminotransferase that is transcriptionally up-regulated in young seedlings and in response to salt stress. It is unlikely to play a role in salt-stress-induced proline accumulation, however, it appears to participate in arginine and ornithine catabolism
1	11	GolS2	AT1G56600.1	Inositol 3-alpha-galactosyltransferase; Galactinol synthase 2; Galactinol synthase involved in the biosynthesis of raffinose family oligosaccharides (RFOs) that function as osmoprotectants. Promotes stress tolerance of factors such as drought, chilling, salinity and methylviologen (MV), a superoxide radical generating drug, by mediating an increase in levels of the endogenous osmoprotective compo…
1	11	GolS3	AT1G09350.1	Inositol 3-alpha-galactosyltransferase; Galactinol synthase 3; Galactinol synthase involved in the biosynthesis of raffinose family oligosaccharides (RFOs) that function as osmoprotectants. May promote plant stress tolerance (By similarity)
1	11	HTH	AT1G72970.1	Glucose-methanol-choline (GMC) oxidoreductase family protein; Originally identified as a mutation that causes floral organs to fuse together. About 10-20% of mutants also have defects in ovules. Mutants have reduced fertility most likely as because of fusions that pistil emergence. The protein has similarity to the mandelonitrile lyase family of FAD containing oxidoreductases and is predicted to …
1	11	LTI65	AT5G52300.1	Low-temperature-induced 65 kDa protein; Encodes a protein that is induced in expression in response to water deprivation such as cold, high-salt, and dessication. The response appears to be via abscisic acid. The promoter region contains two ABA-responsive elements (ABREs) that are required for the dehydration-responsive expression of rd29B as cis-acting elements. Protein is a member of a gene fa…
1	11	LTI78	AT5G52310.1	Low-temperature-responsive protein 78 (LTI78) / desiccation-responsive protein 29A (RD29A); Cold regulated gene, the 5' region of cor78 has cis-acting regulatory elements that can impart cold-regulated gene expression; Belongs to the LTI78/LTI65 family
2	11	PXG2	AT5G55240.1	ARABIDOPSIS THALIANA PEROXYGENASE 2; Calcium-binding peroxygenase involved in the degradation of storage lipid in oil bodies. May be involved in the interaction between oil bodies and vacuoles during seed germination and in the oxylipin signaling pathways and plant defense responses. Can catalyze sulfoxidation of thiobenzamide, hydroxylation of aniline and epoxidation of oleic acid; Belongs to th…
2	11	AT1G14185	AT1G14185.1	Glucose-methanol-choline (GMC) oxidoreductase family protein; Its function is described as aldehyde-lyase activity, oxidoreductase activity, acting on CH-OH group of donors, FAD binding; Involved in alcohol metabolic process; Located in endomembrane system; Contains the following InterPro domains: Glucose-methanol-choline oxidoreductase, N-terminal (InterPro:IPR000172), Glucose-methanol-choline o…
2	11	AT1G14190	AT1G14190.1	Glucose-methanol-choline (GMC) oxidoreductase family protein; Its function is described as aldehyde-lyase activity, oxidoreductase activity, acting on CH-OH group of donors, FAD binding; Involved in alcohol metabolic process; Located in cellular_component unknown; Contains the following InterPro domains: Glucose-methanol-choline oxidoreductase, N-terminal (InterPro:IPR000172), Glucose-methanol-ch…
2	11	AT1G62060	AT1G62060.1	UPF0540 protein At1g62060; Unknown protein; Its function is described as molecular_function unknown; Involved in biological_process unknown; Located in endomembrane system; BEST Arabidopsis thaliana protein match is: unknown protein (TAIR:AT1G62220.1); Has 386 Blast hits to 125 proteins in 33 species: Archae - 6; Bacteria - 295; Metazoa - 8; Fungi - 17; Plants - 46; Viruses - 0; Other Eukaryotes …
2	11	AT3G04170	AT3G04170.1	Germin-like protein subfamily 1 member 3; May play a role in plant defense. Probably has no oxalate oxidase activity even if the active site is conserved
2	11	AT3G04190	AT3G04190.1	Germin-like protein subfamily 1 member 5; May play a role in plant defense. Probably has no oxalate oxidase activity even if the active site is conserved
2	11	AT3G56060	AT3G56060.1	Glucose-methanol-choline (GMC) oxidoreductase family protein; Its function is described as aldehyde-lyase activity, oxidoreductase activity, acting on CH-OH group of donors, FAD binding; Involved in alcohol metabolic process; Located in endomembrane system; Expressed in 19 plant structures; Expressed during 10 growth stages; Contains the following InterPro domains: Glucose-methanol-choline oxidor…
2	11	CER10	AT3G55360.1	3-oxo-5-alpha-steroid 4-dehydrogenase family protein; Catalyzes the last of the four reactions of the long-chain fatty acids elongation cycle. This endoplasmic reticulum-bound enzymatic process, allows the addition of 2 carbons to the chain of long- and very long-chain fatty acids/VLCFAs per cycle. This enzyme reduces the trans-2,3-enoyl-CoA fatty acid intermediate to an acyl-CoA that can be furt…
2	11	CYP704B1	AT1G69500.1	Cytochrome P450, family 704, subfamily B, polypeptide 1; Encodes a cytochrome P450, designated CYP704B1. Expressed in the developing anthers. Essential for pollen exine development. Mutations in CYP704B1 result in impaired pollen walls that lack a normal exine layer and exhibit a characteristic striped surface, termed zebra phenotype. Heterologous expression of CYP704B1 in yeast cells demonstrate…
2	11	HTH	AT1G72970.1	Glucose-methanol-choline (GMC) oxidoreductase family protein; Originally identified as a mutation that causes floral organs to fuse together. About 10-20% of mutants also have defects in ovules. Mutants have reduced fertility most likely as because of fusions that pistil emergence. The protein has similarity to the mandelonitrile lyase family of FAD containing oxidoreductases and is predicted to …
2	11	OLEO1	AT4G25140.1	Oleosin 18.5 kDa; Encodes oleosin1, a protein found in oil bodies, involved in seed lipid accumulation. Suppression of OLEO1 (and OLEO2) resulted in an aberrant phenotype of embryo cells that contain unusually large oilbodies that are not normally observed in seeds. Changes in the size of oilbodies caused disruption of storage organelles, altering accumulation of lipids and proteins and causing d…
