# Supplementary material for: Occurrence of simple sequence repeats in cDNA sequences of safflower (Carthamus tinctorius) reveals the importance of SSR-containing genes for cell biology and dynamic response to environmental cues
Source: Front Plant Sci. 2022 Nov 17;13:991107. doi: 10.3389/fpls.2022.991107 (PMC9714374; doi:10.3389/fpls.2022.991107)
Supplement: Supplementary file 8 [file DataSheet_7.xlsx]

## Sheet: Sheet1
Supplemental Table S7. Safflower genotypes and SSR band sizes in the study.
Genotype	Sci. name	Origin	SM1.1	SM1.2	SM1.3	SM2.1	SM2.2	SM3.1	SM3.2	SM4.1	SM4.2	SM5.1	SM5.2	SM5.3	SM5.4	SM6.1	SM6.2	SM7.1	SM7.2	SM7.3	SM8.1	SM8.2	SM8.3	SM8.4	SM8.5	SM9.1	SM9.2	SM9.3	SM10.1	SM10.2	SM10.3	SM10.4	SM10.5	SM11.1	SM11.2	SM12.1	SM12.2	SM12.3	SM12.4	SM12.5
Arak 2811	Carthamus tinctorius	Iran	160	180	350	180	270	240	170	140	170	180	280	360	150	200	380	240	220	300	380	.	360	190	.	440	170	160	150	210	340	210	160	170	240	410	310	160	250	220
Mutant Arak 2811	Carthamus tinctorius	Iran	160	180	350	180	270	240	170	140	170	180	280	360	150	200	380	230	220	300	380	.	360	190	210	440	170	160	150	210	340	.	160	170	240	410	310	160	250	220
LRV-5151	Carthamus tinctorius	Iran	160	180	350	180	270	230	160	140	170	180	280	360	150	200	380	240	220	300	380	.	360	180	210	440	170	160	150	210	340	.	160	170	240	410	310	160	250	220
Pi-50537	Carthamus tinctorius	-	170	.	350	180	270	240	170	140	170	180	280	360	150	200	380	250	220	.	380	200	360	180	190	.	170	160	150	210	340	210	160	170	250	.	310	160	250	240
34040	Carthamus tinctorius	-	160	.	350	180	270	230	170	140	170	180	250	360	150	200	380	240	220	300	380	200	360	190	210	440	170	160	150	210	340	.	160	170	240	410	310	160	250	220
541-5	Carthamus tinctorius	-	170	180	350	180	270	240	170	140	170	180	.	360	150	.	380	240	220	300	380	.	360	190	210	440	170	160	150	210	340	.	160	170	240	410	310	170	250	220
Dinger	Carthamus tinctorius	-	160	.	350	180	270	240	170	140	170	180	250	360	150	200	380	240	220	300	380	200	360	190	210	440	170	160	150	210	340	210	170	170	240	410	310	160	250	240
34074	Carthamus tinctorius	-	160	.	350	180	270	240	170	140	170	180	280	360	150	200	380	240	220	300	380	.	360	190	210	440	170	160	150	210	340	210	170	170	240	410	310	160	250	220
Aceteria	Carthamus tinctorius	-	160	180	350	180	270	240	170	140	170	180	280	360	150	200	380	240	.	300	380	200	360	190	210	440	170	160	150	210	340	.	170	170	240	410	310	160	250	240
Wild relative	C. oxyacanthus	Tehran province, Iran	180	.	350	190	270	230	180	150	180	190	260	360	170	210	380	250	210	300	380	.	360	210	210	440	160	140	160	220	340	.	160	.	220	410	310	170	250	.
Wild relative	C. lanatus	Gloestan province, Iran	180	.	350	190	270	230	160	150	180	180	260	360	170	210	380	250	210	300	380	.	.	210	180	440	150	160	160	220	340	.	150	170	220	410	.	170	250	200
No. of alleles			3	1	1	2	1	2	3	2	2	2	2	1	2	2	1	3	2	1	1	1	1	3	3	1	3	2	2	2	1	1	3	1	2	1	1	2	1	3
			2
